# Supplementary material for: Transcriptomic Analysis of Radish (Raphanus sativus L.) Spontaneous Tumor
Source: Plants (Basel). 2021 May 3;10(5):919. doi: 10.3390/plants10050919 (PMC8147785; doi:10.3390/plants10050919)
Supplement: Supplementary file 1 [file plants-10-00919-s001.zip › Table S2.xlsx]

## Sheet: sign_up
gene	target_id	annotation	log2FoldChange	svalue	description
LOC108808763	XM_018580867.1	AT2G36530	7.74706	0.00112497	PREDICTED: Raphanus sativus bifunctional enolase 2/transcriptional activator-like (LOC108808763), mRNA
LOC108838005	XM_018610991.1	AT1G65680	6.35022	0.0099926	PREDICTED: Raphanus sativus putative expansin-B2 (LOC108838005), partial mRNA
LOC108837112	XR_001947278.1	LOC108837112	6.25842	0.00778253	PREDICTED: Raphanus sativus uncharacterized LOC108837112 (LOC108837112), transcript variant X1, ncRNA
LOC108844285	XM_018617511.1	AT2G38390	6.12673	5.91625e-11	PREDICTED: Raphanus sativus peroxidase 22-like (LOC108844285), mRNA
LOC108835312	XM_018608585.1	LOC108835312	5.63309	0.013098	PREDICTED: Raphanus sativus uncharacterized LOC108835312 (LOC108835312), mRNA
LOC108835967	XM_018609181.1	AT2G01520	5.62583	2.82762e-08	PREDICTED: Raphanus sativus MLP-like protein 328 (LOC108835967), mRNA
LOC108830806	XM_018604382.1	AT1G68150	5.51212	0.0165122	PREDICTED: Raphanus sativus probable WRKY transcription factor 9 (LOC108830806), mRNA
LOC108818024	XM_018590874.1	AT3G45140	5.29852	1.05423e-05	PREDICTED: Raphanus sativus lipoxygenase 2, chloroplastic-like (LOC108818024), mRNA
LOC108859370	XM_018633267.1	AT3G04510	5.2666	0.000452962	PREDICTED: Raphanus sativus protein LIGHT-DEPENDENT SHORT HYPOCOTYLS 2-like (LOC108859370), mRNA
LOC108861634	XM_018635548.1	LOC108861634	5.09159	1.14613e-05	PREDICTED: Raphanus sativus cysteine protease inhibitor WSCP-like (LOC108861634), mRNA
LOC108808384	XM_018580544.1	AT1G11330	4.85076	7.85531e-05	PREDICTED: Raphanus sativus G-type lectin S-receptor-like serine/threonine-protein kinase At1g11330 (LOC108808384), transcript variant X1, mRNA
LOC108835692	XM_018608915.1	AT3G49260	4.78442	1.87369e-07	PREDICTED: Raphanus sativus protein IQ-DOMAIN 1-like (LOC108835692), mRNA
LOC108844308	XM_018617538.1	AT2G38380	4.72139	1.86355e-13	PREDICTED: Raphanus sativus peroxidase 22 (LOC108844308), mRNA
LOC108844785	XR_001948512.1	LOC108844785	4.63602	0.00636679	PREDICTED: Raphanus sativus uncharacterized LOC108844785 (LOC108844785), ncRNA
LOC108836040	XM_018609252.1	AT4G30140	4.54645	0.0067967	PREDICTED: Raphanus sativus GDSL esterase/lipase At4g30140-like (LOC108836040), mRNA
LOC108844432	XM_018617694.1	AT4G12470	4.45015	2.85533e-05	PREDICTED: Raphanus sativus lipid transfer protein EARLI 1-like (LOC108844432), mRNA
LOC108809749	XM_018581898.1	LOC108809749	4.35435	0.000151893	PREDICTED: Raphanus sativus homeobox-leucine zipper protein ATHB-21-like (LOC108809749), transcript variant X1, mRNA
LOC108809901	XM_018582038.1	AT2G42850	4.34555	0.00150499	PREDICTED: Raphanus sativus taxadiene 5-alpha hydroxylase (LOC108809901), mRNA
LOC108837348	XM_018610406.1	LOC108837348	4.33726	0.00929894	PREDICTED: Raphanus sativus 2-oxoglutarate-dependent dioxygenase tropC-like (LOC108837348), mRNA
LOC108860297	XM_018634195.1	AT3G25260	4.29398	0.0010656	PREDICTED: Raphanus sativus protein NRT1/ PTR FAMILY 4.1-like (LOC108860297), mRNA
LOC108818430	XM_018591401.1	AT5G14650	4.19882	0.00259334	PREDICTED: Raphanus sativus polygalacturonase At1g48100 (LOC108818430), mRNA
LOC108824307	XM_018597707.1	AT1G68780	4.17082	0.0159036	PREDICTED: Raphanus sativus piriformospora indica-insensitive protein 2 (LOC108824307), mRNA
LOC108817270	XM_018589916.1	AT5G19730	4.11034	0.000125898	PREDICTED: Raphanus sativus probable pectinesterase 53 (LOC108817270), mRNA
LOC108859491	XM_018633395.1	LOC108859491	4.09641	0.0140224	PREDICTED: Raphanus sativus gibberellin 20 oxidase 3-like (LOC108859491), mRNA
LOC108806454	XM_018578618.1	AT1G22690	4.07421	0.000315867	PREDICTED: Raphanus sativus gibberellin-regulated protein 9 (LOC108806454), mRNA
LOC108805739	XM_018577673.1	AT3G45260	4.04561	0.00305517	PREDICTED: Raphanus sativus protein indeterminate-domain 9 (LOC108805739), transcript variant X1, mRNA
LOC108815086	XM_018587746.1	LOC108815086	4.02322	0.00646781	PREDICTED: Raphanus sativus uncharacterized LOC108815086 (LOC108815086), mRNA
LOC108821142	XM_018594193.1	AT1G20520	4.01033	0.00360297	PREDICTED: Raphanus sativus uncharacterized LOC108821142 (LOC108821142), mRNA
LOC108840141	XM_018612969.1	AT5G56970	3.93125	2.09878e-06	PREDICTED: Raphanus sativus cytokinin dehydrogenase 3 (LOC108840141), mRNA
LOC108811276	XM_018583320.1	AT3G52180	3.8755	1.96514e-05	PREDICTED: Raphanus sativus phosphoglucan phosphatase DSP4, chloroplastic-like (LOC108811276), mRNA
LOC108850047	XM_018623634.1	AT1G05250	3.86745	0.0261275	PREDICTED: Raphanus sativus peroxidase 2-like (LOC108850047), mRNA
LOC108829389	XM_018603047.1	AT3G21420	3.85291	5.9744e-05	PREDICTED: Raphanus sativus protein SRG1-like (LOC108829389), mRNA
LOC108835494	XM_018608740.1	AT1G08630	3.84338	0.00399371	PREDICTED: Raphanus sativus probable low-specificity L-threonine aldolase 1 (LOC108835494), mRNA
LOC108859675	XM_018633583.1	AT1G05870	3.80626	0.00142893	PREDICTED: Raphanus sativus uncharacterized LOC108859675 (LOC108859675), mRNA
LOC108808854	XM_018580951.1	AT2G40450	3.79518	0.0065691	PREDICTED: Raphanus sativus putative BTB/POZ domain-containing protein At2g40440 (LOC108808854), mRNA
LOC108825934	XM_018599300.1	AT5G56970	3.75981	0.00124675	PREDICTED: Raphanus sativus cytokinin dehydrogenase 3-like (LOC108825934), mRNA
LOC108839255	XM_018612056.1	LOC108839255	3.75705	0.000887331	PREDICTED: Raphanus sativus uncharacterized LOC108839255 (LOC108839255), mRNA
LOC108824194	XM_018597567.1	AT3G27650	3.71828	9.84507e-05	PREDICTED: Raphanus sativus LOB domain-containing protein 25 (LOC108824194), mRNA
LOC108825331	XM_018598634.1	LOC108825331	3.63832	0.0375337	PREDICTED: Raphanus sativus myrosinase-binding protein 2-like (LOC108825331), mRNA
LOC108822125	XM_018595146.1	AT1G44100	3.62221	0.000824951	PREDICTED: Raphanus sativus amino acid permease 5-like (LOC108822125), mRNA
LOC108851976	XM_018625456.1	AT2G30230	3.6173	0.00131964	PREDICTED: Raphanus sativus uncharacterized LOC108851976 (LOC108851976), mRNA
LOC108820461	XM_018593400.1	LOC108820461	3.60372	0.000930782	PREDICTED: Raphanus sativus beta-amylase 5-like (LOC108820461), mRNA
LOC108830787	XM_018604368.1	AT1G58060	3.59826	0.00926759	PREDICTED: Raphanus sativus DExH-box ATP-dependent RNA helicase DExH4, chloroplastic-like (LOC108830787), mRNA
LOC108854081	XM_018627583.1	AT1G70250	3.59176	0.000698192	PREDICTED: Raphanus sativus LEAF RUST 10 DISEASE-RESISTANCE LOCUS RECEPTOR-LIKE PROTEIN KINASE-like 2.2 (LOC108854081), mRNA
LOC108824140	XM_018597508.1	AT5G53420	3.54021	0.00727814	PREDICTED: Raphanus sativus zinc finger protein CONSTANS-LIKE 12 (LOC108824140), mRNA
LOC108816847	XM_018589405.1	AT5G13330	3.48964	8.5339e-12	PREDICTED: Raphanus sativus ethylene-responsive transcription factor ERF113-like (LOC108816847), mRNA
LOC108817400	XM_018590072.1	AT5G13330	3.48964	1.07511e-11	PREDICTED: Raphanus sativus ethylene-responsive transcription factor ERF113-like (LOC108817400), mRNA
LOC108815021	XM_018587683.1	AT1G10640	3.38275	0.000167276	PREDICTED: Raphanus sativus polygalacturonase At1g48100-like (LOC108815021), mRNA
LOC108815076	XM_018587739.1	AT1G10640	3.38275	0.00016955	PREDICTED: Raphanus sativus polygalacturonase At1g48100 (LOC108815076), mRNA
LOC108809149	XM_018581284.1	AT3G49940	3.3769	0.00483615	PREDICTED: Raphanus sativus LOB domain-containing protein 38-like (LOC108809149), mRNA
LOC108849848	XM_018623461.1	AT4G28530	3.36857	0.00431166	PREDICTED: Raphanus sativus protein CUP-SHAPED COTYLEDON 3-like (LOC108849848), mRNA
LOC108831188	XM_018604748.1	LOC108831188	3.30636	9.53264e-05	PREDICTED: Raphanus sativus CLAVATA3/ESR (CLE)-related protein 46-like (LOC108831188), mRNA
LOC108849778	XM_018623381.1	AT4G28660	3.3053	0.0353822	PREDICTED: Raphanus sativus photosystem II reaction center PSB28 protein, chloroplastic-like (LOC108849778), mRNA
LOC108825524	XM_018598824.1	AT5G57250	3.27211	0.0248488	PREDICTED: Raphanus sativus pentatricopeptide repeat-containing protein At5g57250, mitochondrial (LOC108825524), mRNA
LOC108806681	XM_018578851.1	AT5G64710	3.23749	0.00717554	PREDICTED: Raphanus sativus uncharacterized LOC108806681 (LOC108806681), mRNA
LOC108820878	XM_018593899.1	AT4G12890	3.2242	0.00257874	PREDICTED: Raphanus sativus gamma-interferon-inducible-lysosomal thiol reductase-like (LOC108820878), mRNA
LOC108812318	XM_018584551.1	AT3G47470	3.20571	0.00707404	PREDICTED: Raphanus sativus chlorophyll a-b binding protein 4, chloroplastic (LOC108812318), mRNA
LOC108846829	XR_001948821.1	LOC108846829	3.19271	0.0183684	PREDICTED: Raphanus sativus uncharacterized LOC108846829 (LOC108846829), ncRNA
LOC108831751	XM_018605267.1	LOC108831751	3.16125	0.0172776	PREDICTED: Raphanus sativus KDEL-tailed cysteine endopeptidase CEP2-like (LOC108831751), mRNA
LOC108807314	XM_018579583.1	AT2G32440	3.13004	0.010854	PREDICTED: Raphanus sativus ent-kaurenoic acid oxidase 2 (LOC108807314), mRNA
LOC108841898	XM_018614682.1	AT1G62310	3.11603	0.005422	PREDICTED: Raphanus sativus lysine-specific demethylase JMJ25 (LOC108841898), mRNA
LOC108847288	XM_018620494.1	AT5G54510	3.11157	0.000960659	PREDICTED: Raphanus sativus indole-3-acetic acid-amido synthetase GH3.6-like (LOC108847288), mRNA
LOC108806136	XM_018578168.1	AT3G23050	3.10371	0.00278861	PREDICTED: Raphanus sativus auxin-responsive protein IAA7-like (LOC108806136), transcript variant X1, mRNA
LOC108810715	XM_018582809.1	AT1G09812	3.07641	8.59629e-05	PREDICTED: Raphanus sativus uncharacterized LOC108810715 (LOC108810715), mRNA
LOC108833786	XM_018607184.1	AT4G30980	3.02991	8.29359e-05	PREDICTED: Raphanus sativus transcription factor bHLH69-like (LOC108833786), mRNA
LOC108806859	XM_018579064.1	AT2G20670	3.02986	0.0357839	PREDICTED: Raphanus sativus uncharacterized LOC108806859 (LOC108806859), mRNA
LOC108815873	XR_001943754.1	LOC108815873	3.01803	5.14271e-05	PREDICTED: Raphanus sativus uncharacterized LOC108815873 (LOC108815873), ncRNA
LOC108854595	XM_018628201.1	AT1G10020	2.99684	0.0179835	PREDICTED: Raphanus sativus uncharacterized LOC108854595 (LOC108854595), mRNA
LOC108827953	XM_018601482.1	AT3G28040	2.96899	1.81787e-06	PREDICTED: Raphanus sativus probably inactive leucine-rich repeat receptor-like protein kinase At3g28040 (LOC108827953), mRNA
LOC108863120	XM_018637435.1	AT3G06778	2.94128	0.00100052	PREDICTED: Raphanus sativus J protein JJJ2-like (LOC108863120), transcript variant X1, mRNA
LOC108863174	XM_018637505.1	AT1G07390	2.94107	0.00243188	PREDICTED: Raphanus sativus probable LRR receptor-like serine/threonine-protein kinase At1g34110 (LOC108863174), transcript variant X1, mRNA
LOC108839821	XM_018612601.1	AT5G25190	2.9209	0.000222912	PREDICTED: Raphanus sativus ethylene-responsive transcription factor ERF003-like (LOC108839821), mRNA
LOC108855217	XM_018628980.1	AT4G39210	2.90694	0.000557323	PREDICTED: Raphanus sativus glucose-1-phosphate adenylyltransferase large subunit 3, chloroplastic (LOC108855217), mRNA
LOC108835472	XM_018608720.1	AT1G30100	2.89536	0.0426833	PREDICTED: Raphanus sativus probable 9-cis-epoxycarotenoid dioxygenase NCED5, chloroplastic (LOC108835472), mRNA
LOC108807194	XM_018579450.1	AT2G37640	2.89434	0.0151838	PREDICTED: Raphanus sativus expansin-A3-like (LOC108807194), mRNA
LOC108845899	XM_018619100.1	AT5G12930	2.88368	0.000908971	PREDICTED: Raphanus sativus uncharacterized LOC108845899 (LOC108845899), mRNA
LOC108836259	XM_018609438.1	AT1G77330	2.86843	0.000526991	PREDICTED: Raphanus sativus 1-aminocyclopropane-1-carboxylate oxidase 5-like (LOC108836259), mRNA
LOC108839882	XM_018612664.1	AT5G13330	2.86749	0.00644256	PREDICTED: Raphanus sativus ethylene-responsive transcription factor ERF113-like (LOC108839882), mRNA
LOC108862747	XM_018636982.1	AT3G06750	2.86653	3.27695e-07	PREDICTED: Raphanus sativus proline-rich antigen homolog (LOC108862747), mRNA
LOC108824094	XM_018597442.1	LOC108824094	2.85748	0.00490123	PREDICTED: Raphanus sativus STS14 protein (LOC108824094), mRNA
LOC108852715	XM_018626211.1	LOC108852715	2.85249	2.54948e-06	PREDICTED: Raphanus sativus uncharacterized LOC108852715 (LOC108852715), mRNA
LOC108822269	XM_018595307.1	AT5G52860	2.8292	0.0010248	PREDICTED: Raphanus sativus ABC transporter G family member 8 (LOC108822269), transcript variant X1, mRNA
LOC108834559	XR_001946850.1	AT2G34770	2.82783	0.00182067	PREDICTED: Raphanus sativus uncharacterized LOC108834559 (LOC108834559), ncRNA
LOC108809393	XM_018581538.1	AT5G25190	2.82461	0.00820263	PREDICTED: Raphanus sativus ethylene-responsive transcription factor ERF003-like (LOC108809393), mRNA
LOC108805846	XM_018577814.1	AT1G48100	2.81859	3.1418e-05	PREDICTED: Raphanus sativus polygalacturonase At1g48100 (LOC108805846), mRNA
LOC108828588	XM_018602331.1	AT4G28190	2.80907	0.00139738	PREDICTED: Raphanus sativus protein ULTRAPETALA 1 (LOC108828588), mRNA
LOC108854077	XM_018627578.1	LOC108854077	2.80689	0.00151611	PREDICTED: Raphanus sativus defensin-like protein 197 (LOC108854077), mRNA
LOC108840316	XM_018613150.1	LOC108840316	2.80515	2.71164e-05	PREDICTED: Raphanus sativus uncharacterized LOC108840316 (LOC108840316), mRNA
LOC108840819	XM_018613637.1	AT4G39070	2.79908	0.00113343	PREDICTED: Raphanus sativus B-box zinc finger protein 20-like (LOC108840819), mRNA
LOC108809540	XM_018581677.1	LOC108809540	2.79821	0.00019836	PREDICTED: Raphanus sativus uncharacterized LOC108809540 (LOC108809540), mRNA
LOC108862078	XM_018636105.1	AT1G52245	2.78901	0.0190513	PREDICTED: Raphanus sativus dynein light chain LC6, flagellar outer arm-like (LOC108862078), mRNA
LOC108824137	XM_018597504.1	LOC108824137	2.76726	0.00018852	PREDICTED: Raphanus sativus E3 ubiquitin-protein ligase RHA1B-like (LOC108824137), mRNA
LOC108823695	XM_018596962.1	LOC108823695	2.7634	0.00961239	PREDICTED: Raphanus sativus non-specific lipid-transfer protein 2 (LOC108823695), mRNA
LOC108832651	XM_018606117.1	LOC108832651	2.74951	0.0103812	PREDICTED: Raphanus sativus uncharacterized LOC108832651 (LOC108832651), mRNA
LOC108862880	XM_018637140.1	AT3G05470	2.73816	0.0288446	PREDICTED: Raphanus sativus formin-like protein 11 (LOC108862880), mRNA
LOC108830065	XM_018603673.1	LOC108830065	2.71084	0.0207543	PREDICTED: Raphanus sativus uncharacterized LOC108830065 (LOC108830065), transcript variant X1, mRNA
LOC108814749	XM_018587373.1	AT1G72140	2.70384	0.00297034	PREDICTED: Raphanus sativus protein NRT1/ PTR FAMILY 5.12 (LOC108814749), mRNA
LOC108845922	XM_018619122.1	AT2G31180	2.70203	0.00367675	PREDICTED: Raphanus sativus myb-related protein Myb4-like (LOC108845922), mRNA
LOC108809413	XM_018581553.1	AT2G37640	2.69339	0.000461986	PREDICTED: Raphanus sativus expansin-A3 (LOC108809413), mRNA
LOC108833131	XM_018606567.1	AT5G22580	2.68703	8.62132e-07	PREDICTED: Raphanus sativus stress-response A/B barrel domain-containing protein At5g22580 (LOC108833131), mRNA
LOC108850706	XM_018624193.1	AT1G10470	2.68663	2.32343e-06	PREDICTED: Raphanus sativus two-component response regulator ARR4-like (LOC108850706), mRNA
LOC108814130	XM_018586633.1	AT5G05280	2.68232	0.0482472	PREDICTED: Raphanus sativus RING-H2 finger protein ATL73-like (LOC108814130), mRNA
LOC108842008	XM_018614809.1	AT1G66910	2.68113	0.0202009	PREDICTED: Raphanus sativus LEAF RUST 10 DISEASE-RESISTANCE LOCUS RECEPTOR-LIKE PROTEIN KINASE-like 2.5 (LOC108842008), mRNA
LOC108847896	XM_018621265.1	AT5G12950	2.65558	0.00629085	PREDICTED: Raphanus sativus uncharacterized LOC108847896 (LOC108847896), mRNA
LOC108842218	XM_018615061.1	LOC108842218	2.64743	0.0167348	PREDICTED: Raphanus sativus transcription factor MYB82-like (LOC108842218), mRNA
LOC108827008	XM_018600350.1	AT5G56120	2.64325	0.0013667	PREDICTED: Raphanus sativus uncharacterized LOC108827008 (LOC108827008), mRNA
LOC108820764	XM_018593771.1	LOC108820764	2.63862	0.00433221	PREDICTED: Raphanus sativus uncharacterized LOC108820764 (LOC108820764), mRNA
LOC108820770	XM_018593778.1	LOC108820770	2.63862	0.0043527	PREDICTED: Raphanus sativus uncharacterized LOC108820770 (LOC108820770), mRNA
LOC108849559	XM_018623118.1	AT3G52340	2.63653	0.029265	PREDICTED: Raphanus sativus probable sucrose-phosphatase 3b (LOC108849559), transcript variant X1, mRNA
LOC108834282	XM_018607627.1	LOC108834282	2.62399	0.00672087	PREDICTED: Raphanus sativus uncharacterized LOC108834282 (LOC108834282), mRNA
LOC108850419	XM_018623960.1	AT1G53210	2.61734	0.0025348	PREDICTED: Raphanus sativus uncharacterized LOC108850419 (LOC108850419), mRNA
LOC108860450	XM_018634329.1	AT1G10480	2.60978	0.00209207	PREDICTED: Raphanus sativus zinc finger protein 5 (LOC108860450), mRNA
LOC108818185	XM_018591078.1	AT3G53530	2.6086	0.00519154	PREDICTED: Raphanus sativus uncharacterized LOC108818185 (LOC108818185), transcript variant X1, mRNA
LOC108820756	XM_018593763.1	AT4G30860	2.60641	0.00970714	PREDICTED: Raphanus sativus histone-lysine N-methyltransferase ASHR3-like (LOC108820756), mRNA
LOC108840088	XM_018612911.1	AT5G11160	2.59304	0.000376291	PREDICTED: Raphanus sativus adenine phosphoribosyltransferase 5 (LOC108840088), transcript variant X1, mRNA
LOC108809102	XM_018581233.1	AT2G42260	2.59043	0.00599274	PREDICTED: Raphanus sativus protein POLYCHOME (LOC108809102), mRNA
LOC108818968	XM_018591932.1	AT4G25780	2.52599	0.000938081	PREDICTED: Raphanus sativus pathogenesis-related protein PR-1-like (LOC108818968), mRNA
LOC108831980	XM_018605473.1	LOC108831980	2.52342	0.00125578	PREDICTED: Raphanus sativus tropomyosin, muscle-like (LOC108831980), mRNA
LOC108859407	XM_018633306.1	AT3G60550	2.52256	0.00333113	PREDICTED: Raphanus sativus cyclin-U2-2 (LOC108859407), mRNA
LOC108819278	XM_018592281.1	AT1G44110	2.51029	0.000894525	PREDICTED: Raphanus sativus cyclin-A1-1-like (LOC108819278), transcript variant X1, mRNA
LOC108844168	XM_018617381.1	AT5G53420	2.50853	0.00920502	PREDICTED: Raphanus sativus zinc finger protein CONSTANS-LIKE 10-like (LOC108844168), mRNA
LOC108834237	XM_018607579.1	AT2G28790	2.50106	0.0018817	PREDICTED: Raphanus sativus osmotin-like protein (LOC108834237), mRNA
LOC108809408	XM_018581547.1	AT2G18500	2.49788	0.0028869	PREDICTED: Raphanus sativus transcription repressor OFP7-like (LOC108809408), mRNA
LOC108862621	XM_018636810.1	LOC108862621	2.49092	0.0032086	PREDICTED: Raphanus sativus uncharacterized LOC108862621 (LOC108862621), mRNA
LOC108859519	XM_018633425.1	LOC108859519	2.48633	0.00667026	PREDICTED: Raphanus sativus uncharacterized LOC108859519 (LOC108859519), mRNA
LOC108831776	XM_018605289.1	AT3G56220	2.48194	0.026923	PREDICTED: Raphanus sativus uncharacterized LOC108831776 (LOC108831776), transcript variant X1, mRNA
LOC108851857	XM_018625330.1	AT3G50800	2.47736	0.0447459	PREDICTED: Raphanus sativus uncharacterized LOC108851857 (LOC108851857), mRNA
LOC108835651	XM_018608878.1	AT1G07790	2.47541	0.00223539	PREDICTED: Raphanus sativus histone H2B.10-like (LOC108835651), mRNA
LOC108827482	XM_018600889.1	AT5G64140	2.45485	0.00577818	PREDICTED: Raphanus sativus 40S ribosomal protein S28-2 (LOC108827482), mRNA
LOC108848669	XM_018622091.1	AT2G36870	2.45371	0.00451804	PREDICTED: Raphanus sativus probable xyloglucan endotransglucosylase/hydrolase protein 32 (LOC108848669), mRNA
LOC108822546	XM_018595658.1	AT4G39900	2.42437	0.000319369	PREDICTED: Raphanus sativus uncharacterized LOC108822546 (LOC108822546), transcript variant X1, mRNA
LOC108856766	XM_018630648.1	AT3G09390	2.42041	0.000287942	PREDICTED: Raphanus sativus metallothionein-like protein type 2 (LOC108856766), mRNA
LOC108852140	XM_018625641.1	AT2G03090	2.41703	0.00582578	PREDICTED: Raphanus sativus expansin-A15-like (LOC108852140), mRNA
LOC108806831	XM_018579033.1	AT2G40435	2.41596	0.013334	PREDICTED: Raphanus sativus transcription factor SCREAM2 (LOC108806831), mRNA
LOC108856399	XM_018630182.1	AT5G65640	2.40477	0.00186954	PREDICTED: Raphanus sativus transcription factor bHLH93 (LOC108856399), mRNA
LOC108823852	XM_018597143.1	AT5G44020	2.40235	0.000131658	PREDICTED: Raphanus sativus acid phosphatase 1-like (LOC108823852), mRNA
LOC108856197	XM_018629950.1	AT1G53830	2.39779	0.000160501	PREDICTED: Raphanus sativus pectinesterase 2 (LOC108856197), mRNA
LOC108859892	XM_018633792.1	AT3G17130	2.39074	0.0191982	PREDICTED: Raphanus sativus cell wall / vacuolar inhibitor of fructosidase 1-like (LOC108859892), mRNA
LOC108861117	XM_018634944.1	AT3G17130	2.39074	0.0192473	PREDICTED: Raphanus sativus cell wall / vacuolar inhibitor of fructosidase 1-like (LOC108861117), mRNA
LOC108813099	XM_018585541.1	AT1G23750	2.39073	0.0109899	PREDICTED: Raphanus sativus uncharacterized protein At4g28440-like (LOC108813099), transcript variant X1, mRNA
LOC108862080	XR_001950967.1	LOC108862080	2.37895	0.0043732	PREDICTED: Raphanus sativus uncharacterized LOC108862080 (LOC108862080), ncRNA
LOC108847533	XM_018620793.1	AT1G51805	2.37346	0.0283683	PREDICTED: Raphanus sativus probable LRR receptor-like serine/threonine-protein kinase At1g51820 (LOC108847533), transcript variant X1, mRNA
LOC108843360	XM_018616545.1	AT1G69530	2.36928	0.0230229	PREDICTED: Raphanus sativus expansin-A1 (LOC108843360), mRNA
LOC108823494	XM_018596715.1	AT5G44020	2.36875	0.000225771	PREDICTED: Raphanus sativus acid phosphatase 1-like (LOC108823494), mRNA
LOC108810363	XR_001943056.1	LOC108810363	2.36749	0.00180841	PREDICTED: Raphanus sativus uncharacterized LOC108810363 (LOC108810363), ncRNA
LOC108811292	XM_018583336.1	AT5G23580	2.36718	0.000750516	PREDICTED: Raphanus sativus calcium-dependent protein kinase 12-like (LOC108811292), mRNA
LOC108851639	XM_018625098.1	LOC108851639	2.36643	0.0330765	PREDICTED: Raphanus sativus BAHD acyltransferase At5g47980-like (LOC108851639), mRNA
LOC108811986	XM_018584111.1	AT2G29300	2.33909	0.000945389	PREDICTED: Raphanus sativus tropinone reductase homolog At2g29310-like (LOC108811986), mRNA
LOC108843296	XM_018616460.1	AT4G28310	2.33707	0.00397429	PREDICTED: Raphanus sativus uncharacterized LOC108843296 (LOC108843296), mRNA
LOC108818954	XM_018591917.1	AT1G23340	2.32988	0.0434149	PREDICTED: Raphanus sativus uncharacterized LOC108818954 (LOC108818954), mRNA
LOC108860532	XM_018634397.1	LOC108860532	2.32865	0.0494077	PREDICTED: Raphanus sativus uncharacterized LOC108860532 (LOC108860532), mRNA
LOC108863035	XM_018637323.1	LOC108863035	2.31882	0.0389069	PREDICTED: Raphanus sativus uclacyanin-3-like (LOC108863035), transcript variant X1, mRNA
LOC108836039	XM_018609251.1	LOC108836039	2.31181	0.00592094	PREDICTED: Raphanus sativus kunitz-type serine protease inhibitor DrTI-like (LOC108836039), mRNA
LOC108857721	XM_018631733.1	AT1G44110	2.30697	0.0050566	PREDICTED: Raphanus sativus cyclin-A1-1-like (LOC108857721), mRNA
LOC108856502	XM_018630311.1	AT3G13000	2.30507	0.00307231	PREDICTED: Raphanus sativus uncharacterized LOC108856502 (LOC108856502), mRNA
LOC108849314	XM_018622861.1	AT2G23290	2.28904	0.00808881	PREDICTED: Raphanus sativus transcription factor MYB44 (LOC108849314), mRNA
LOC108820801	XM_018593810.1	LOC108820801	2.27934	0.00512389	PREDICTED: Raphanus sativus uncharacterized LOC108820801 (LOC108820801), transcript variant X1, mRNA
LOC108861820	XM_018635778.1	AT3G24340	2.27499	0.00250534	PREDICTED: Raphanus sativus SNF2 domain-containing protein CLASSY 4-like (LOC108861820), transcript variant X1, mRNA
LOC108851376	XM_018624797.1	AT2G23530	2.27409	0.00220859	PREDICTED: Raphanus sativus cell division cycle-associated protein 7 (LOC108851376), mRNA
LOC108814813	XR_001943704.1	LOC108814813	2.25586	0.0214652	PREDICTED: Raphanus sativus uncharacterized LOC108814813 (LOC108814813), ncRNA
LOC108822304	XM_018595346.1	AT1G09750	2.25236	0.00132882	PREDICTED: Raphanus sativus aspartyl protease AED3-like (LOC108822304), mRNA
LOC108838372	XM_018611320.1	AT5G26660	2.24588	0.0246838	PREDICTED: Raphanus sativus transcription factor MYB86-like (LOC108838372), mRNA
LOC108824303	XM_018597703.1	AT1G77380	2.23749	0.00407263	PREDICTED: Raphanus sativus amino acid permease 3-like (LOC108824303), mRNA
LOC108810310	XM_018582430.1	AT2G37300	2.23549	0.00551715	PREDICTED: Raphanus sativus uncharacterized LOC108810310 (LOC108810310), mRNA
LOC108823310	XM_018596483.1	AT1G54385	2.23546	0.00161702	PREDICTED: Raphanus sativus uncharacterized LOC108823310 (LOC108823310), mRNA
LOC108851941	XM_018625422.1	AT1G49620	2.23492	0.00277256	PREDICTED: Raphanus sativus cyclin-dependent kinase inhibitor 7 (LOC108851941), mRNA
LOC108855876	XM_018629799.1	AT5G43020	2.23166	0.00423126	PREDICTED: Raphanus sativus probable inactive receptor kinase At5g67200 (LOC108855876), mRNA
LOC108855194	XM_018628946.1	AT2G02070	2.22726	0.00573058	PREDICTED: Raphanus sativus protein indeterminate-domain 5, chloroplastic (LOC108855194), transcript variant X1, mRNA
LOC108852467	XM_018625971.1	AT2G28790	2.22549	0.00449709	PREDICTED: Raphanus sativus osmotin-like protein (LOC108852467), mRNA
LOC108806399	XM_018578502.1	AT3G03130	2.22349	0.00117578	PREDICTED: Raphanus sativus uncharacterized LOC108806399 (LOC108806399), transcript variant X1, mRNA
LOC108823048	XM_018596273.1	AT1G49750	2.22124	0.00767367	PREDICTED: Raphanus sativus leucine-rich repeat extensin-like protein 3 (LOC108823048), mRNA
LOC108839987	XM_018612796.1	LOC108839987	2.22043	0.0217738	PREDICTED: Raphanus sativus uncharacterized LOC108839987 (LOC108839987), mRNA
LOC108808883	XM_018580978.1	LOC108808883	2.21766	0.00227601	PREDICTED: Raphanus sativus putative lipid-transfer protein DIR1 (LOC108808883), mRNA
LOC108809177	XM_018581311.1	LOC108809177	2.19336	0.0251794	PREDICTED: Raphanus sativus protein RALF-like 27 (LOC108809177), mRNA
LOC108846920	XM_018620101.1	AT5G20050	2.183	0.00704887	PREDICTED: Raphanus sativus probable receptor-like protein kinase At5g20050 (LOC108846920), mRNA
LOC108825754	XM_018599106.1	LOC108825754	2.18107	0.000356375	PREDICTED: Raphanus sativus B3 domain-containing protein At3g19184 (LOC108825754), transcript variant X1, mRNA
LOC108828530	XM_018602254.1	AT1G79720	2.17914	0.0101516	PREDICTED: Raphanus sativus aspartyl protease family protein At5g10770-like (LOC108828530), mRNA
LOC108822030	XM_018595041.1	AT4G37650	2.16738	0.0292049	PREDICTED: Raphanus sativus protein SHORT-ROOT-like (LOC108822030), mRNA
LOC108846786	XM_018619991.1	LOC108846786	2.15112	0.0151419	PREDICTED: Raphanus sativus acidic leucine-rich nuclear phosphoprotein 32-related protein 2-like (LOC108846786), mRNA
LOC108823574	XM_018596810.1	AT5G61000	2.14926	0.000178827	PREDICTED: Raphanus sativus replication protein A 70 kDa DNA-binding subunit D (LOC108823574), mRNA
LOC108862032	XM_018636052.1	AT3G54400	2.14652	5.64807e-06	PREDICTED: Raphanus sativus aspartyl protease AED3-like (LOC108862032), transcript variant X1, mRNA
LOC108861695	XM_018635626.1	AT3G18840	2.14517	0.00996091	PREDICTED: Raphanus sativus putative pentatricopeptide repeat-containing protein At3g18840 (LOC108861695), mRNA
LOC108848340	XM_018621675.1	AT3G50750	2.14408	0.00373183	PREDICTED: Raphanus sativus BES1/BZR1 homolog protein 1-like (LOC108848340), mRNA
LOC108812441	XM_018584697.1	LOC108812441	2.13739	0.00300418	PREDICTED: Raphanus sativus uncharacterized LOC108812441 (LOC108812441), transcript variant X1, mRNA
LOC108849260	XM_018622807.1	AT3G51280	2.13686	0.00834819	PREDICTED: Raphanus sativus protein POLLENLESS 3-LIKE 2-like (LOC108849260), mRNA
LOC108825238	XM_018598556.1	AT5G25090	2.13634	0.000627221	PREDICTED: Raphanus sativus early nodulin-like protein 3 (LOC108825238), partial mRNA
LOC108849669	XM_018623260.1	AT2G37330	2.13213	0.0148908	PREDICTED: Raphanus sativus protein ALUMINUM SENSITIVE 3 (LOC108849669), mRNA
LOC108805128	XM_018577097.1	LOC108805128	2.12304	0.014849	PREDICTED: Raphanus sativus glucose-1-phosphate adenylyltransferase small subunit, chloroplastic (LOC108805128), mRNA
LOC108855776	XM_018629675.1	AT3G54650	2.12211	0.0218251	PREDICTED: Raphanus sativus F-box/LRR-repeat protein 17-like (LOC108855776), mRNA
LOC108813587	XM_018586182.1	AT5G67360	2.11366	0.00236047	PREDICTED: Raphanus sativus subtilisin-like protease SBT1.7 (LOC108813587), mRNA
LOC108813595	XM_018586194.1	AT5G67360	2.11366	0.00237457	PREDICTED: Raphanus sativus subtilisin-like protease SBT1.7 (LOC108813595), mRNA
LOC108812421	XM_018584673.1	LOC108812421	2.11227	0.0130592	PREDICTED: Raphanus sativus uncharacterized LOC108812421 (LOC108812421), transcript variant X1, mRNA
LOC108825744	XM_018599095.1	AT5G55650	2.11147	0.0135358	PREDICTED: Raphanus sativus uncharacterized LOC108825744 (LOC108825744), mRNA
LOC108854166	XM_018627676.1	LOC108854166	2.1044	0.0253462	PREDICTED: Raphanus sativus cell division cycle-associated protein 7-like (LOC108854166), mRNA
LOC108842742	XM_018615752.1	AT4G24780	2.10313	0.0166012	PREDICTED: Raphanus sativus probable pectate lyase 18 (LOC108842742), mRNA
LOC108830111	XM_018603715.1	AT5G25190	2.09435	0.0202511	PREDICTED: Raphanus sativus ethylene-responsive transcription factor ERF003-like (LOC108830111), mRNA
LOC108838432	XR_001947523.1	LOC108838432	2.09307	0.0198991	PREDICTED: Raphanus sativus uncharacterized LOC108838432 (LOC108838432), ncRNA
LOC108822107	XM_018595127.1	LOC108822107	2.07904	0.0120758	PREDICTED: Raphanus sativus dirigent protein 20-like (LOC108822107), mRNA
LOC108805746	XM_018577686.1	AT1G10640	2.06524	0.0240272	PREDICTED: Raphanus sativus polygalacturonase At1g48100-like (LOC108805746), mRNA
LOC108805228	XM_018577214.1	AT1G10640	2.05042	0.0034926	PREDICTED: Raphanus sativus polygalacturonase At1g48100-like (LOC108805228), mRNA
LOC108857740	XR_001950376.1	LOC108857740	2.04908	0.00596881	PREDICTED: Raphanus sativus uncharacterized LOC108857740 (LOC108857740), ncRNA
LOC108809213	XM_018581357.1	AT2G28900	2.04874	0.0155628	PREDICTED: Raphanus sativus outer envelope pore protein 16-1, chloroplastic (LOC108809213), mRNA
LOC108818413	XM_018591379.1	LOC108818413	2.03923	0.00781007	PREDICTED: Raphanus sativus uncharacterized LOC108818413 (LOC108818413), mRNA
LOC108826630	XM_018600015.1	AT3G27630	2.03917	0.0162065	PREDICTED: Raphanus sativus cyclin-dependent protein kinase inhibitor SMR1-like (LOC108826630), mRNA
LOC108834008	XM_018607374.1	AT4G30980	2.0387	0.016869	PREDICTED: Raphanus sativus transcription factor bHLH69 (LOC108834008), partial mRNA
LOC108813222	XM_018585713.1	AT1G15820	2.03654	0.0143491	PREDICTED: Raphanus sativus chlorophyll a-b binding protein CP24 10B, chloroplastic-like (LOC108813222), mRNA
LOC108820207	XM_018593181.1	AT4G13370	2.03607	0.0103483	PREDICTED: Raphanus sativus uncharacterized LOC108820207 (LOC108820207), mRNA
LOC108843683	XM_018616936.1	AT4G28430	2.03577	0.00986569	PREDICTED: Raphanus sativus reticulon-like protein B18 (LOC108843683), mRNA
LOC108814267	XM_018586802.1	AT5G22880	2.03332	0.0281924	PREDICTED: Raphanus sativus histone H2B.10 (LOC108814267), mRNA
LOC108816867	XM_018589428.1	AT1G68430	2.02821	0.00275667	PREDICTED: Raphanus sativus uncharacterized LOC108816867 (LOC108816867), mRNA
LOC108857027	XM_018630948.1	AT3G04630	2.02065	0.00849618	PREDICTED: Raphanus sativus protein WVD2-like 1 (LOC108857027), transcript variant X1, mRNA
LOC108813420	XM_018585965.1	AT2G25060	2.01806	0.000730523	PREDICTED: Raphanus sativus early nodulin-like protein 1 (LOC108813420), mRNA
LOC108860427	XM_018634310.1	LOC108860427	2.01705	0.0378745	PREDICTED: Raphanus sativus B3 domain-containing protein At5g25470-like (LOC108860427), mRNA
LOC108805426	XM_018577472.1	AT3G15650	2.015	0.0127526	PREDICTED: Raphanus sativus acyl-protein thioesterase 2 (LOC108805426), mRNA
LOC108824021	XM_018597352.1	AT1G69530	2.01404	0.0159469	PREDICTED: Raphanus sativus expansin-A1-like (LOC108824021), mRNA
LOC108809934	XM_018582068.1	LOC108809934	2.00723	0.0287849	PREDICTED: Raphanus sativus pathogenesis-related protein 1-like (LOC108809934), mRNA
LOC108841751	XM_018614508.1	AT4G39790	2.00723	0.0205028	PREDICTED: Raphanus sativus uncharacterized LOC108841751 (LOC108841751), transcript variant X1, mRNA
LOC108824108	XM_018597467.1	LOC108824108	1.98136	0.00292	PREDICTED: Raphanus sativus probable histone H2A.7 (LOC108824108), mRNA
LOC108857549	XM_018631576.1	AT1G53070	1.98084	0.000600072	PREDICTED: Raphanus sativus lectin-like protein At1g53070 (LOC108857549), mRNA
LOC108817204	XM_018589845.1	AT5G16170	1.96965	0.0360513	PREDICTED: Raphanus sativus uncharacterized LOC108817204 (LOC108817204), mRNA
LOC108824036	XM_018597366.1	AT5G44010	1.96865	0.00525936	PREDICTED: Raphanus sativus uncharacterized LOC108824036 (LOC108824036), transcript variant X1, mRNA
LOC108855724	XR_001950111.1	LOC108855724	1.96841	0.00800409	PREDICTED: Raphanus sativus uncharacterized LOC108855724 (LOC108855724), ncRNA
LOC108834679	XM_018608006.1	AT1G50490	1.96826	0.0100244	PREDICTED: Raphanus sativus ubiquitin-conjugating enzyme E2 20 (LOC108834679), mRNA
LOC108842625	XM_018615605.1	AT1G68560	1.96803	0.0040924	PREDICTED: Raphanus sativus alpha-xylosidase 1-like (LOC108842625), mRNA
LOC108820875	XM_018593896.1	LOC108820875	1.96731	0.00611469	PREDICTED: Raphanus sativus uncharacterized LOC108820875 (LOC108820875), mRNA
LOC108827000	XM_018600338.1	AT1G55050	1.95843	0.0395351	PREDICTED: Raphanus sativus uncharacterized LOC108827000 (LOC108827000), transcript variant X1, mRNA
LOC108816688	XM_018589254.1	AT1G66150	1.95364	0.0478614	PREDICTED: Raphanus sativus receptor protein kinase TMK1-like (LOC108816688), mRNA
LOC108835925	XM_018609142.1	AT2G21590	1.95246	0.0296283	PREDICTED: Raphanus sativus probable glucose-1-phosphate adenylyltransferase large subunit, chloroplastic (LOC108835925), mRNA
LOC108809962	XR_001942937.1	LOC108809962	1.95091	0.0319773	PREDICTED: Raphanus sativus uncharacterized LOC108809962 (LOC108809962), transcript variant X1, ncRNA
LOC108836880	XM_018609978.1	AT1G52030	1.94743	0.0135762	PREDICTED: Raphanus sativus myrosinase-binding protein 2-like (LOC108836880), mRNA
LOC108851587	XM_018625045.1	AT1G22160	1.94592	0.0188563	PREDICTED: Raphanus sativus uncharacterized LOC108851587 (LOC108851587), mRNA
LOC108854395	XM_018627941.1	AT2G37420	1.93629	0.00911095	PREDICTED: Raphanus sativus kinesin-like protein KIN-5B (LOC108854395), mRNA
LOC108857288	XM_018631248.1	AT5G61000	1.93554	0.00677141	PREDICTED: Raphanus sativus replication protein A 70 kDa DNA-binding subunit D-like (LOC108857288), mRNA
LOC108827194	XM_018600553.1	LOC108827194	1.93424	0.0174631	PREDICTED: Raphanus sativus protein STRICTOSIDINE SYNTHASE-LIKE 12-like (LOC108827194), mRNA
LOC108827201	XM_018600561.1	LOC108827201	1.93424	0.0175095	PREDICTED: Raphanus sativus protein STRICTOSIDINE SYNTHASE-LIKE 12-like (LOC108827201), mRNA
LOC108820527	XM_018593487.1	AT5G12910	1.93312	0.00811732	PREDICTED: Raphanus sativus histone H3.2 (LOC108820527), mRNA
LOC108820528	XM_018593488.1	AT5G12910	1.93312	0.00814576	PREDICTED: Raphanus sativus histone H3.2 (LOC108820528), mRNA
LOC108856725	XM_018630592.1	AT5G64330	1.91788	0.0239728	PREDICTED: Raphanus sativus root phototropism protein 3 (LOC108856725), transcript variant X1, mRNA
LOC108809345	XM_018581492.1	LOC108809345	1.91247	0.0049897	PREDICTED: Raphanus sativus uncharacterized LOC108809345 (LOC108809345), mRNA
LOC108854533	XM_018628124.1	AT3G26710	1.91068	0.0492528	PREDICTED: Raphanus sativus protein COFACTOR ASSEMBLY OF COMPLEX C SUBUNIT B CCB1, chloroplastic-like (LOC108854533), mRNA
LOC108846976	XM_018620150.1	AT5G07030	1.90818	0.0138196	PREDICTED: Raphanus sativus aspartyl protease AED3-like (LOC108846976), mRNA
LOC108817998	XM_018590841.1	AT5G18700	1.89858	0.00654381	PREDICTED: Raphanus sativus serine/threonine-protein kinase RUNKEL (LOC108817998), mRNA
LOC108844293	XM_018617521.1	AT5G59690	1.89762	0.000976448	PREDICTED: Raphanus sativus histone H4 (LOC108844293), mRNA
LOC108851674	XM_018625137.1	AT3G50770	1.89507	0.0212607	PREDICTED: Raphanus sativus probable calcium-binding protein CML41 (LOC108851674), mRNA
LOC108849481	XM_018623034.1	AT2G46600	1.89112	0.00951777	PREDICTED: Raphanus sativus calcium-binding protein KIC (LOC108849481), mRNA
LOC108834010	XM_018607375.1	LOC108834010	1.88894	0.0318506	PREDICTED: Raphanus sativus transcription factor bHLH69-like (LOC108834010), mRNA
LOC108813196	XM_018585684.1	AT3G49120	1.88376	0.00772788	PREDICTED: Raphanus sativus peroxidase 34-like (LOC108813196), mRNA
LOC108805244	XM_018577243.1	AT1G02730	1.87848	0.00447615	PREDICTED: Raphanus sativus cellulose synthase-like protein D5 (LOC108805244), mRNA
LOC108856579	XM_018630417.1	AT1G10470	1.87531	0.0014183	PREDICTED: Raphanus sativus two-component response regulator ARR4-like (LOC108856579), mRNA
LOC108809112	XM_018581243.1	AT2G44740	1.87373	0.0176498	PREDICTED: Raphanus sativus cyclin-U4-1 (LOC108809112), mRNA
LOC108812020	XM_018584155.1	LOC108812020	1.87065	0.03863	PREDICTED: Raphanus sativus cell wall / vacuolar inhibitor of fructosidase 1-like (LOC108812020), mRNA
LOC108812026	XM_018584163.1	LOC108812026	1.87065	0.0386991	PREDICTED: Raphanus sativus cell wall / vacuolar inhibitor of fructosidase 1-like (LOC108812026), mRNA
LOC108841636	XM_018614390.1	AT5G12330	1.86481	0.0206035	PREDICTED: Raphanus sativus protein LATERAL ROOT PRIMORDIUM 1-like (LOC108841636), mRNA
LOC108817685	XM_018590443.1	AT5G04885	1.86188	0.00160565	PREDICTED: Raphanus sativus beta-glucosidase BoGH3B-like (LOC108817685), mRNA
LOC108855462	XM_018629297.1	LOC108855462	1.86015	0.00761971	PREDICTED: Raphanus sativus early nodulin-like protein 3 (LOC108855462), mRNA
LOC108812989	XM_018585402.1	AT2G47930	1.85818	0.00783754	PREDICTED: Raphanus sativus classical arabinogalactan protein 26-like (LOC108812989), mRNA
LOC108813062	XM_018585495.1	AT2G47930	1.85818	0.00786495	PREDICTED: Raphanus sativus classical arabinogalactan protein 26-like (LOC108813062), mRNA
LOC108862763	XM_018636994.1	AT3G54920	1.85752	0.00549337	PREDICTED: Raphanus sativus probable pectate lyase 13 (LOC108862763), mRNA
LOC108858418	XM_018632345.1	AT1G34560	1.8571	0.0472443	PREDICTED: Raphanus sativus uncharacterized LOC108858418 (LOC108858418), mRNA
LOC108836711	XM_018609829.1	AT2G06850	1.85705	2.22171e-05	PREDICTED: Raphanus sativus xyloglucan endotransglucosylase/hydrolase (LOC108836711), mRNA
LOC108861870	XM_018635844.1	AT3G61490	1.85675	0.00268104	PREDICTED: Raphanus sativus probable polygalacturonase (LOC108861870), mRNA
LOC108829676	XM_018603289.1	AT3G48160	1.85249	0.0215166	PREDICTED: Raphanus sativus E2F transcription factor-like E2FE (LOC108829676), mRNA
LOC108805677	XM_018577613.1	AT1G10470	1.84925	0.030114	PREDICTED: Raphanus sativus two-component response regulator ARR4-like (LOC108805677), mRNA
LOC108818685	XM_018591605.1	AT1G18650	1.84634	0.0112313	PREDICTED: Raphanus sativus PLASMODESMATA CALLOSE-BINDING PROTEIN 3-like (LOC108818685), mRNA
LOC108820669	XM_018593668.1	AT1G18650	1.84634	0.0112658	PREDICTED: Raphanus sativus PLASMODESMATA CALLOSE-BINDING PROTEIN 3-like (LOC108820669), mRNA
LOC108833086	XM_018606535.1	AT4G33270	1.84614	0.0152257	PREDICTED: Raphanus sativus cell division cycle 20.2, cofactor of APC complex-like (LOC108833086), mRNA
LOC108845648	XM_018618822.1	AT5G10390	1.84456	0.00618953	PREDICTED: Raphanus sativus histone H3-like centromeric protein CSE4 (LOC108845648), mRNA
LOC108843196	XM_018616324.1	AT3G51280	1.83988	0.0111967	PREDICTED: Raphanus sativus protein POLLENLESS 3-LIKE 2-like (LOC108843196), mRNA
LOC108850533	XM_018624050.1	AT5G43530	1.83512	0.0437827	PREDICTED: Raphanus sativus putative SWI/SNF-related matrix-associated actin-dependent regulator of chromatin subfamily A member 3-like 3 (LOC108850533), mRNA
LOC108818184	XM_018591077.1	AT3G53540	1.82528	0.0179357	PREDICTED: Raphanus sativus uncharacterized LOC108818184 (LOC108818184), mRNA
LOC108839025	XM_018611870.1	AT5G37600	1.82271	0.0221841	PREDICTED: Raphanus sativus glutamine synthetase cytosolic isozyme 1-1-like (LOC108839025), partial mRNA
LOC108861939	XM_018635932.1	AT3G04510	1.81979	0.0265234	PREDICTED: Raphanus sativus protein LIGHT-DEPENDENT SHORT HYPOCOTYLS 2 (LOC108861939), mRNA
LOC108809036	XM_018581159.1	AT2G28140	1.81931	0.00634153	PREDICTED: Raphanus sativus uncharacterized LOC108809036 (LOC108809036), mRNA
LOC108840492	XM_018613321.1	AT1G20530	1.80936	0.0439302	PREDICTED: Raphanus sativus uncharacterized LOC108840492 (LOC108840492), mRNA
LOC108812698	XM_018585033.1	AT1G15410	1.80362	0.0272666	PREDICTED: Raphanus sativus probable amino-acid racemase (LOC108812698), mRNA
LOC108832384	XM_018605871.1	AT1G71015	1.80087	0.0011165	PREDICTED: Raphanus sativus uncharacterized protein At1g66480-like (LOC108832384), mRNA
LOC108848991	XM_018622473.1	AT5G25050	1.79937	0.0108878	PREDICTED: Raphanus sativus probable folate-biopterin transporter 2 (LOC108848991), mRNA
LOC108834189	XM_018607536.1	AT5G39670	1.79862	0.0408073	PREDICTED: Raphanus sativus probable calcium-binding protein CML45 (LOC108834189), mRNA
LOC108845952	XM_018619156.1	AT2G31730	1.79825	0.0218764	PREDICTED: Raphanus sativus transcription factor bHLH113-like (LOC108845952), mRNA
LOC108844174	XM_018617389.1	AT5G50740	1.79738	0.0349817	PREDICTED: Raphanus sativus heavy metal-associated isoprenylated plant protein 3 (LOC108844174), transcript variant X1, mRNA
LOC108818910	XM_018591862.1	AT1G20610	1.79543	0.0180797	PREDICTED: Raphanus sativus cyclin-B2-3 (LOC108818910), transcript variant X1, mRNA
LOC108843001	XM_018616074.1	AT5G19090	1.79137	0.00362142	PREDICTED: Raphanus sativus RNA-binding protein cabeza-like (LOC108843001), mRNA
LOC108811894	XM_018584002.1	LOC108811894	1.79016	0.0324287	PREDICTED: Raphanus sativus uncharacterized LOC108811894 (LOC108811894), mRNA
LOC108812064	XM_018584211.1	AT5G10390	1.78623	0.00128302	PREDICTED: Raphanus sativus histone H3.2 (LOC108812064), mRNA
LOC108844300	XM_018617531.1	AT5G13330	1.78563	0.0231279	PREDICTED: Raphanus sativus ethylene-responsive transcription factor ERF113-like (LOC108844300), mRNA
LOC108811779	XM_018583868.1	AT1G15670	1.785	0.0330114	PREDICTED: Raphanus sativus F-box/kelch-repeat protein At1g15670-like (LOC108811779), mRNA
LOC108822108	XM_018595128.1	AT1G65710	1.78053	0.00487952	PREDICTED: Raphanus sativus uncharacterized protein At1g65710-like (LOC108822108), mRNA
LOC108827465	XM_018600869.1	AT5G57200	1.77923	0.0233377	PREDICTED: Raphanus sativus putative clathrin assembly protein At5g57200 (LOC108827465), mRNA
LOC108827920	XM_018601436.1	AT5G10400	1.76811	0.0455689	PREDICTED: Raphanus sativus histone H3.2 (LOC108827920), mRNA
LOC108849719	XM_018623316.1	AT2G26870	1.76376	0.0220813	PREDICTED: Raphanus sativus non-specific phospholipase C2 (LOC108849719), mRNA
LOC108820889	XM_018593913.1	LOC108820889	1.76229	0.0457946	PREDICTED: Raphanus sativus uncharacterized LOC108820889 (LOC108820889), mRNA
LOC108809341	XM_018581523.1	AT1G09470	1.76115	0.0131371	PREDICTED: Raphanus sativus myosin heavy chain, clone 203 (LOC108809341), mRNA
LOC108855399	XM_018629208.1	AT3G28580	1.75621	0.0488653	PREDICTED: Raphanus sativus AAA-ATPase At3g28580-like (LOC108855399), mRNA
LOC108843708	XM_018616964.1	AT4G33400	1.75459	0.00507901	PREDICTED: Raphanus sativus protein CYPRO4 (LOC108843708), mRNA
LOC108851387	XM_018624809.1	AT4G35620	1.7514	0.0116817	PREDICTED: Raphanus sativus cyclin-B2-2 (LOC108851387), mRNA
LOC108844103	XM_018617313.1	LOC108844103	1.7512	0.00880097	PREDICTED: Raphanus sativus cysteine protease inhibitor WSCP-like (LOC108844103), mRNA
LOC108832644	XM_018606109.1	AT5G59870	1.75048	9.06511e-05	PREDICTED: Raphanus sativus probable histone H2A.7 (LOC108832644), mRNA
LOC108809514	XM_018581651.1	AT3G48100	1.74971	0.0266938	PREDICTED: Raphanus sativus two-component response regulator ARR5-like (LOC108809514), mRNA
LOC108809150	XM_018581285.1	AT5G64080	1.74839	0.0118578	PREDICTED: Raphanus sativus non-specific lipid-transfer protein-like protein At5g64080 (LOC108809150), transcript variant X1, mRNA
LOC108854696	XM_018628317.1	AT4G27660	1.74802	0.0162935	PREDICTED: Raphanus sativus uncharacterized LOC108854696 (LOC108854696), mRNA
LOC108852406	XM_018625907.1	LOC108852406	1.74469	0.0333369	PREDICTED: Raphanus sativus protein LITTLE ZIPPER 4-like (LOC108852406), transcript variant X1, mRNA
LOC108844461	XM_018617721.1	LOC108844461	1.74117	0.0337945	PREDICTED: Raphanus sativus cyclin-B1-2-like (LOC108844461), mRNA
LOC108848266	XM_018621586.1	AT5G27330	1.73848	0.0260156	PREDICTED: Raphanus sativus protein CROWDED NUCLEI 3 (LOC108848266), mRNA
LOC108860518	XR_001950703.1	AT1G56045	1.73669	0.00661961	PREDICTED: Raphanus sativus uncharacterized LOC108860518 (LOC108860518), ncRNA
LOC108806722	XM_018578906.1	AT3G12710	1.73212	0.0299922	PREDICTED: Raphanus sativus DNA-3-methyladenine glycosylase 1-like (LOC108806722), mRNA
LOC108824608	XM_018598032.1	AT5G58580	1.73187	0.0242445	PREDICTED: Raphanus sativus RING-H2 finger protein ATL63-like (LOC108824608), mRNA
LOC108818769	XM_018591704.1	AT1G12090	1.72426	0.0481701	PREDICTED: Raphanus sativus 14 kDa proline-rich protein DC2.15-like (LOC108818769), mRNA
LOC108836448	XM_018609608.1	AT5G14910	1.72316	0.0315357	PREDICTED: Raphanus sativus uncharacterized LOC108836448 (LOC108836448), mRNA
LOC108843613	XM_018616842.1	AT4G28250	1.7224	0.00933029	PREDICTED: Raphanus sativus expansin-B3 (LOC108843613), transcript variant X1, mRNA
LOC108856250	XM_018630013.1	AT3G23790	1.7207	0.034649	PREDICTED: Raphanus sativus probable acyl-activating enzyme 16, chloroplastic (LOC108856250), mRNA
LOC108820758	XM_018593766.1	AT4G15830	1.71753	0.0177442	PREDICTED: Raphanus sativus protein FAM179B-like (LOC108820758), mRNA
LOC108813489	XM_018586059.1	AT2G25270	1.71553	0.00689796	PREDICTED: Raphanus sativus uncharacterized LOC108813489 (LOC108813489), mRNA
LOC108833186	XM_018606618.1	AT3G11520	1.71412	0.0169587	PREDICTED: Raphanus sativus cyclin-B1-3-like (LOC108833186), mRNA
LOC108859333	XM_018633224.1	AT3G12870	1.70988	0.00948642	PREDICTED: Raphanus sativus uncharacterized LOC108859333 (LOC108859333), mRNA
LOC108806140	XM_018578173.1	AT1G14710	1.70831	0.0139818	PREDICTED: Raphanus sativus uncharacterized LOC108806140 (LOC108806140), transcript variant X1, mRNA
LOC108851942	XM_018625419.1	AT2G44650	1.70544	0.0309775	PREDICTED: Raphanus sativus 10 kDa chaperonin-like (LOC108851942), mRNA
LOC108820728	XM_018593737.1	AT4G22540	1.70476	0.0442984	PREDICTED: Raphanus sativus oxysterol-binding protein-related protein 2A-like (LOC108820728), mRNA
LOC108832824	XM_018606273.1	AT4G18570	1.69356	0.0114733	PREDICTED: Raphanus sativus protein CHUP1, chloroplastic-like (LOC108832824), partial mRNA
LOC108823642	XM_018596893.1	AT4G04790	1.69245	0.0458703	PREDICTED: Raphanus sativus pentatricopeptide repeat-containing protein At4g04790, mitochondrial (LOC108823642), transcript variant X1, mRNA
LOC108861511	XM_018635388.1	AT3G12700	1.69048	0.0144314	PREDICTED: Raphanus sativus aspartyl protease family protein 2-like (LOC108861511), mRNA
LOC108863173	XM_018637504.1	AT1G07370	1.68724	0.000326518	PREDICTED: Raphanus sativus proliferating cell nuclear antigen (LOC108863173), mRNA
LOC108856644	XM_018630493.1	AT3G53190	1.68663	0.00770079	PREDICTED: Raphanus sativus probable pectate lyase 12 (LOC108856644), mRNA
LOC108855909	XM_018629836.1	AT3G27650	1.68477	0.0265802	PREDICTED: Raphanus sativus LOB domain-containing protein 25-like (LOC108855909), transcript variant X1, mRNA
LOC108808130	XM_018580320.1	AT2G19670	1.68213	0.0245736	PREDICTED: Raphanus sativus probable protein arginine N-methyltransferase 1.2 (LOC108808130), mRNA
LOC108857619	XM_018631620.1	AT3G05330	1.68142	0.0298102	PREDICTED: Raphanus sativus microtubule-binding protein TANGLED-like (LOC108857619), mRNA
LOC108811975	XM_018584104.1	AT1G52750	1.67285	0.0479385	PREDICTED: Raphanus sativus uncharacterized LOC108811975 (LOC108811975), mRNA
LOC108847325	XM_018620534.1	AT2G35840	1.66898	0.00730406	PREDICTED: Raphanus sativus probable sucrose-phosphatase 2 (LOC108847325), transcript variant X1, mRNA
LOC108822806	XR_001944979.1	LOC108822806	1.66873	0.0099292	PREDICTED: Raphanus sativus uncharacterized LOC108822806 (LOC108822806), ncRNA
LOC108844269	XM_018617490.1	AT2G38810	1.66488	0.0197984	PREDICTED: Raphanus sativus probable histone H2A variant 2 (LOC108844269), mRNA
LOC108814174	XM_018586684.1	AT5G12330	1.66371	0.0273816	PREDICTED: Raphanus sativus protein LATERAL ROOT PRIMORDIUM 1 (LOC108814174), mRNA
LOC108849736	XM_018623338.1	LOC108849736	1.66249	0.0494853	PREDICTED: Raphanus sativus probable inorganic phosphate transporter 1-3 (LOC108849736), mRNA
LOC108833686	XM_018607097.1	AT1G01200	1.66092	0.0359177	PREDICTED: Raphanus sativus ras-related protein RABA3 (LOC108833686), mRNA
LOC108813037	XM_018585464.1	AT5G64570	1.65847	0.0257918	PREDICTED: Raphanus sativus beta-D-xylosidase 4-like (LOC108813037), mRNA
LOC108862390	XM_018636499.1	AT5G62530	1.6527	0.00570675	PREDICTED: Raphanus sativus delta-1-pyrroline-5-carboxylate dehydrogenase 12A1, mitochondrial-like (LOC108862390), mRNA
LOC108851757	XM_018625226.1	AT1G48470	1.63744	0.04045	PREDICTED: Raphanus sativus glutamine synthetase cytosolic isozyme 1-5 (LOC108851757), mRNA
LOC108861930	XM_018635919.1	AT3G54820	1.63334	0.0230753	PREDICTED: Raphanus sativus probable aquaporin PIP2-5 (LOC108861930), mRNA
LOC108808570	XM_018580695.1	AT1G07370	1.63061	0.00222197	PREDICTED: Raphanus sativus proliferating cellular nuclear antigen 1-like (LOC108808570), mRNA
LOC108849135	XM_018622643.1	AT5G47230	1.62684	0.0313487	PREDICTED: Raphanus sativus ethylene-responsive transcription factor 5 (LOC108849135), mRNA
LOC108826028	XM_018599398.1	LOC108826028	1.62304	0.0269803	PREDICTED: Raphanus sativus uncharacterized LOC108826028 (LOC108826028), mRNA
LOC108826031	XM_018599402.1	LOC108826031	1.62304	0.0270375	PREDICTED: Raphanus sativus uncharacterized LOC108826031 (LOC108826031), mRNA
LOC108816051	XM_018588618.1	AT5G02750	1.62141	0.046175	PREDICTED: Raphanus sativus E3 ubiquitin-protein ligase SGR9, amyloplastic (LOC108816051), mRNA
LOC108813171	XM_018585645.1	AT3G16240	1.62053	0.0213115	PREDICTED: Raphanus sativus aquaporin TIP2-1 (LOC108813171), mRNA
LOC108822991	XM_018596209.1	AT1G03780	1.6161	0.0428296	PREDICTED: Raphanus sativus protein TPX2 (LOC108822991), transcript variant X1, mRNA
LOC108847984	XM_018621373.1	AT4G02880	1.60442	0.00697355	PREDICTED: Raphanus sativus uncharacterized LOC108847984 (LOC108847984), transcript variant X1, mRNA
LOC108829132	XM_018602791.1	AT1G61800	1.60285	0.0192967	PREDICTED: Raphanus sativus glucose-6-phosphate/phosphate translocator 2, chloroplastic-like (LOC108829132), mRNA
LOC108818464	XM_018591438.1	AT5G05940	1.59767	0.0117165	PREDICTED: Raphanus sativus rop guanine nucleotide exchange factor 5 (LOC108818464), mRNA
LOC108818506	XM_018591494.1	AT1G76540	1.59548	0.0200502	PREDICTED: Raphanus sativus cyclin-dependent kinase B2-1 (LOC108818506), mRNA
LOC108806992	XM_018579218.1	AT3G05330	1.58962	0.0462513	PREDICTED: Raphanus sativus microtubule-binding protein TANGLED-like (LOC108806992), mRNA
LOC108823484	XM_018596704.1	AT5G51600	1.58792	0.0324933	PREDICTED: Raphanus sativus 65-kDa microtubule-associated protein 3 (LOC108823484), transcript variant X1, mRNA
LOC108823046	XM_018596274.1	AT5G15510	1.58498	0.0390457	PREDICTED: Raphanus sativus protein WVD2-like 4 (LOC108823046), transcript variant X1, mRNA
LOC108833980	XM_018607356.1	AT4G03100	1.57804	0.0405212	PREDICTED: Raphanus sativus rho GTPase-activating protein 2-like (LOC108833980), partial mRNA
LOC108856817	XM_018630744.1	LOC108856817	1.57259	0.0322992	PREDICTED: Raphanus sativus uncharacterized LOC108856817 (LOC108856817), mRNA
LOC108862399	XM_018636510.1	AT3G18960	1.56695	0.0450452	PREDICTED: Raphanus sativus B3 domain-containing protein At3g18960 (LOC108862399), mRNA
LOC108849329	XM_018622873.1	AT5G42030	1.5666	0.0214137	PREDICTED: Raphanus sativus protein ABIL4-like (LOC108849329), transcript variant X1, mRNA
LOC108843501	XM_018616712.1	AT1G69710	1.56499	0.0194962	PREDICTED: Raphanus sativus uncharacterized LOC108843501 (LOC108843501), mRNA
LOC108818109	XM_018590976.1	AT5G05860	1.5647	0.011404	PREDICTED: Raphanus sativus UDP-glycosyltransferase 76C2 (LOC108818109), mRNA
LOC108839685	XM_018612455.1	AT4G20320	1.56057	0.00828938	PREDICTED: Raphanus sativus CTP synthase (LOC108839685), transcript variant X1, mRNA
LOC108841550	XM_018614649.1	AT1G18370	1.5603	0.0223928	PREDICTED: Raphanus sativus kinesin-like protein KIN-7A (LOC108841550), mRNA
LOC108806381	XM_018578477.1	AT5G10390	1.55975	0.0425379	PREDICTED: Raphanus sativus histone H3.2 (LOC108806381), mRNA
LOC108834354	XM_018607689.1	AT1G07820	1.55772	0.019748	PREDICTED: Raphanus sativus histone H4 (LOC108834354), mRNA
LOC108857366	XM_018631345.1	LOC108857366	1.55542	0.0069484	PREDICTED: Raphanus sativus acyl-CoA-binding protein (LOC108857366), transcript variant X1, mRNA
LOC108840062	XM_018612880.1	AT3G57230	1.54988	0.0267508	PREDICTED: Raphanus sativus agamous-like MADS-box protein AGL16 (LOC108840062), transcript variant X1, mRNA
LOC108843443	XM_018616639.1	AT5G17760	1.54868	0.0315983	PREDICTED: Raphanus sativus AAA-ATPase At5g17760 (LOC108843443), transcript variant X1, mRNA
LOC108812155	XM_018584332.1	AT2G31390	1.54788	0.034385	PREDICTED: Raphanus sativus probable fructokinase-1 (LOC108812155), mRNA
LOC108838114	XM_018611087.1	AT1G08560	1.54225	0.0160335	PREDICTED: Raphanus sativus syntaxin-related protein KNOLLE-like (LOC108838114), mRNA
LOC108829317	XM_018602980.1	AT1G20630	1.53949	0.0276121	PREDICTED: Raphanus sativus catalase-1 (LOC108829317), mRNA
LOC108859076	XM_018632923.1	AT1G53240	1.53802	0.0388376	PREDICTED: Raphanus sativus malate dehydrogenase 1, mitochondrial-like (LOC108859076), mRNA
LOC108854503	XM_018628077.1	AT2G28950	1.53744	0.0083187	PREDICTED: Raphanus sativus expansin-A6-like (LOC108854503), mRNA
LOC108825748	XM_018599098.1	AT5G62360	1.53315	0.0373972	PREDICTED: Raphanus sativus 21 kDa protein-like (LOC108825748), mRNA
LOC108842833	XM_018615869.1	AT5G01840	1.52718	0.0222359	PREDICTED: Raphanus sativus transcription repressor OFP1 (LOC108842833), mRNA
LOC108851596	XM_018625053.1	AT5G47930	1.52657	0.0451947	PREDICTED: Raphanus sativus 40S ribosomal protein S27-2 (LOC108851596), mRNA
LOC108806324	XM_018578408.1	AT5G62620	1.52184	0.0389762	PREDICTED: Raphanus sativus hydroxyproline O-galactosyltransferase GALT6-like (LOC108806324), transcript variant X1, mRNA
LOC108855081	XM_018628789.1	AT3G54180	1.5203	0.021568	PREDICTED: Raphanus sativus cyclin-dependent kinase B1-1 (LOC108855081), mRNA
LOC108822634	XM_018595764.1	AT1G50010	1.52009	0.0342529	PREDICTED: Raphanus sativus tubulin alpha-2 chain (LOC108822634), transcript variant X1, mRNA
LOC108855900	XM_018629826.1	AT3G27060	1.51969	0.00310661	PREDICTED: Raphanus sativus ribonucleoside-diphosphate reductase small chain C (LOC108855900), mRNA
LOC108840148	XM_018612974.1	AT4G22250	1.51688	0.0308539	PREDICTED: Raphanus sativus death-associated inhibitor of apoptosis 1 (LOC108840148), mRNA
LOC108844652	XM_018617935.1	LOC108844652	1.51217	0.00453904	PREDICTED: Raphanus sativus probable histone H2A.7 (LOC108844652), mRNA
LOC108834915	XM_018608228.1	AT3G48100	1.51186	0.0327515	PREDICTED: Raphanus sativus two-component response regulator ARR5 (LOC108834915), mRNA
LOC108857831	XM_018631853.1	AT1G02970	1.51115	0.0495631	PREDICTED: Raphanus sativus wee1-like protein kinase (LOC108857831), mRNA
LOC108845840	XM_018619034.1	LOC108845840	1.50481	0.0349148	PREDICTED: Raphanus sativus uncharacterized LOC108845840 (LOC108845840), mRNA
LOC108848271	XM_018621591.1	AT5G37010	1.50158	0.0384232	PREDICTED: Raphanus sativus uncharacterized protein At1g65710 (LOC108848271), transcript variant X1, mRNA
LOC108828389	XM_018602064.1	AT4G03100	1.49724	0.0295071	PREDICTED: Raphanus sativus rho GTPase-activating protein 2-like (LOC108828389), mRNA
LOC108856979	XM_018630896.1	AT1G52530	1.49266	0.0410949	PREDICTED: Raphanus sativus uncharacterized LOC108856979 (LOC108856979), transcript variant X1, mRNA
LOC108806570	XM_018578716.1	LOC108806570	1.49148	0.0206538	PREDICTED: Raphanus sativus high mobility group B protein 7-like (LOC108806570), mRNA
LOC108814939	XM_018587599.1	AT1G33265	1.49133	0.031473	PREDICTED: Raphanus sativus protein FATTY ACID EXPORT 4, chloroplastic (LOC108814939), mRNA
LOC108843051	XM_018616139.1	AT4G18020	1.48994	0.0128668	PREDICTED: Raphanus sativus two-component response regulator-like APRR2 (LOC108843051), mRNA
LOC108812477	XM_018584752.1	AT2G45340	1.48036	0.0459465	PREDICTED: Raphanus sativus probable leucine-rich repeat receptor-like protein kinase At5g63930 (LOC108812477), mRNA
LOC108846042	XM_018619247.1	LOC108846042	1.4776	0.0284273	PREDICTED: Raphanus sativus uncharacterized LOC108846042 (LOC108846042), transcript variant X1, mRNA
LOC108818846	XM_018591793.1	AT1G49910	1.46745	0.0232853	PREDICTED: Raphanus sativus mitotic checkpoint protein BUB3.2 (LOC108818846), mRNA
LOC108839767	XM_018612543.1	AT1G67320	1.46638	0.0358509	PREDICTED: Raphanus sativus probable DNA primase large subunit (LOC108839767), transcript variant X1, mRNA
LOC108856850	XM_018630743.1	AT1G53140	1.46319	0.0487106	PREDICTED: Raphanus sativus dynamin-related protein 5A (LOC108856850), transcript variant X1, mRNA
LOC108848831	XM_018622279.1	LOC108848831	1.46063	0.0486334	PREDICTED: Raphanus sativus glycine-rich RNA-binding protein GRP2A-like (LOC108848831), mRNA
LOC108847117	XM_018620307.1	AT5G01920	1.45982	0.0341213	PREDICTED: Raphanus sativus serine/threonine-protein kinase STN8, chloroplastic (LOC108847117), mRNA
LOC108807368	XM_018579645.1	AT3G02920	1.4556	0.0194461	PREDICTED: Raphanus sativus replication protein A 32 kDa subunit B (LOC108807368), mRNA
LOC108811912	XM_018584025.1	AT3G18850	1.44767	0.0449704	PREDICTED: Raphanus sativus probable 1-acyl-sn-glycerol-3-phosphate acyltransferase 5 (LOC108811912), mRNA
LOC108852789	XM_018626272.1	AT3G28040	1.43479	0.0392548	PREDICTED: Raphanus sativus probably inactive leucine-rich repeat receptor-like protein kinase At3g28040 (LOC108852789), mRNA
LOC108813794	XM_018586449.1	AT4G00100	1.43154	0.048093	PREDICTED: Raphanus sativus 40S ribosomal protein S13-2-like (LOC108813794), mRNA
LOC108846176	XM_018619402.1	AT2G39390	1.42721	0.0416695	PREDICTED: Raphanus sativus 60S ribosomal protein L35-2 (LOC108846176), mRNA
LOC108849544	XM_018623103.1	LOC108849544	1.42632	0.0445963	PREDICTED: Raphanus sativus serine/threonine-protein kinase Aurora-3 (LOC108849544), mRNA
LOC108859311	XR_001950468.1	AT1G56045	1.42591	0.0380796	PREDICTED: Raphanus sativus uncharacterized LOC108859311 (LOC108859311), ncRNA
LOC108819409	XM_018592443.1	AT5G06150	1.42264	0.0307304	PREDICTED: Raphanus sativus cyclin-B1-2 (LOC108819409), mRNA
LOC108849138	XM_018622647.1	AT3G53650	1.41629	0.023919	PREDICTED: Raphanus sativus histone H2B.8 (LOC108849138), mRNA
LOC108849213	XM_018622739.1	AT3G54560	1.41551	0.0309157	PREDICTED: Raphanus sativus histone H2A variant 1 (LOC108849213), transcript variant X1, mRNA
LOC108809494	XM_018581631.1	AT3G02885	1.4076	0.0229704	PREDICTED: Raphanus sativus gibberellin-regulated protein 5 (LOC108809494), mRNA
LOC108829513	XM_018603155.1	AT4G12420	1.39014	0.0453445	PREDICTED: Raphanus sativus monocopper oxidase-like protein SKU5 (LOC108829513), mRNA
LOC108825674	XM_018599006.1	AT4G02060	1.37614	0.0294464	PREDICTED: Raphanus sativus DNA replication licensing factor MCM7-like (LOC108825674), mRNA
LOC108859294	XM_018633181.1	AT1G01370	1.3728	0.0465564	PREDICTED: Raphanus sativus histone H3-like centromeric protein HTR12 (LOC108859294), transcript variant X1, mRNA
LOC108820981	XM_018594025.1	AT1G14980	1.37221	0.0440038	PREDICTED: Raphanus sativus 10 kDa chaperonin-like (LOC108820981), mRNA
LOC108821418	XM_018594458.1	AT1G14980	1.37221	0.0440774	PREDICTED: Raphanus sativus 10 kDa chaperonin-like (LOC108821418), mRNA
LOC108847909	XM_018621278.1	AT2G36310	1.36398	0.0490977	PREDICTED: Raphanus sativus uridine nucleosidase 1-like (LOC108847909), mRNA
LOC108813337	XM_018585866.1	AT3G45010	1.36129	0.0487879	PREDICTED: Raphanus sativus serine carboxypeptidase-like 48 (LOC108813337), mRNA
LOC108819165	XM_018592155.1	AT4G31840	1.35056	0.0314107	PREDICTED: Raphanus sativus early nodulin-like protein 1 (LOC108819165), mRNA
LOC108809608	XM_018581751.1	LOC108809608	1.34856	0.0473983	PREDICTED: Raphanus sativus uncharacterized LOC108809608 (LOC108809608), mRNA
LOC108855183	XM_018628935.1	AT3G54400	1.34817	0.0423203	PREDICTED: Raphanus sativus aspartyl protease AED3-like (LOC108855183), mRNA
LOC108822265	XM_018595297.1	LOC108822265	1.34676	0.0454193	PREDICTED: Raphanus sativus histone H4 (LOC108822265), mRNA
LOC108822266	XM_018595298.1	LOC108822266	1.34676	0.045494	PREDICTED: Raphanus sativus histone H4 (LOC108822266), mRNA
LOC108861833	XM_018635801.1	AT3G12610	1.3464	0.0381483	PREDICTED: Raphanus sativus DNA-damage-repair/toleration protein DRT100 (LOC108861833), mRNA
LOC108819270	XM_018592272.1	AT4G14320	1.34229	0.0355831	PREDICTED: Raphanus sativus 60S ribosomal protein L36a (LOC108819270), mRNA
LOC108840034	XM_018612845.1	AT5G50460	1.32229	0.0491753	PREDICTED: Raphanus sativus protein transport protein Sec61 subunit gamma-1 (LOC108840034), mRNA
LOC108808938	XM_018581047.1	AT2G42570	1.31956	0.034451	PREDICTED: Raphanus sativus protein trichome birefringence-like 39 (LOC108808938), mRNA
LOC108808939	XM_018581048.1	AT2G42570	1.31956	0.0345169	PREDICTED: Raphanus sativus protein trichome birefringence-like 39 (LOC108808939), mRNA
LOC108849464	XM_018623018.1	LOC108849464	1.25328	0.0480158	PREDICTED: Raphanus sativus cysteine proteinase inhibitor 5 (LOC108849464), mRNA
LOC108805878	XM_018577863.1	AT3G08030	1.2449	0.0361182	PREDICTED: Raphanus sativus uncharacterized LOC108805878 (LOC108805878), mRNA
LOC108827291	XM_018600667.1	AT5G67270	1.22301	0.043049	PREDICTED: Raphanus sativus microtubule-associated protein RP/EB family member 1C (LOC108827291), mRNA

## Sheet: sign_down
gene	target_id	annotation	log2FoldChange	svalue	description
LOC108829398	XM_018603054.1	AT4G20200	-10.4849	0.00017411	PREDICTED: Raphanus sativus terpenoid synthase 26-like (LOC108829398), mRNA
LOC108807237	XM_018579501.1	AT1G15125	-9.77948	0.000417608	PREDICTED: Raphanus sativus probable S-adenosylmethionine-dependent methyltransferase At5g38780 (LOC108807237), mRNA
LOC108820009	XM_018593006.1	AT4G20200	-9.47148	0.000388448	PREDICTED: Raphanus sativus putative terpenoid synthase 7 (LOC108820009), mRNA
LOC108812519	XM_018584799.1	LOC108812519	-9.35701	0.000457471	PREDICTED: Raphanus sativus leucine-rich repeat extensin-like protein 4 (LOC108812519), mRNA
LOC108832078	XM_018605562.1	LOC108832078	-9.16811	0.000692077	PREDICTED: Raphanus sativus cysteine-rich repeat secretory protein 38-like (LOC108832078), mRNA
LOC108838236	XM_018611200.1	AT1G60470	-8.902	0.000621789	PREDICTED: Raphanus sativus galactinol synthase 4 (LOC108838236), mRNA
LOC108816295	XM_018588875.1	AT5G22380	-8.19891	0.00164012	PREDICTED: Raphanus sativus NAC domain-containing protein 90-like (LOC108816295), mRNA
LOC108812616	XM_018584918.1	AT2G22010	-8.12532	0.0010995	PREDICTED: Raphanus sativus E3 ubiquitin-protein ligase RKP (LOC108812616), mRNA
LOC108825794	XM_018599146.1	AT1G61380	-7.60723	0.00202985	PREDICTED: Raphanus sativus G-type lectin S-receptor-like serine/threonine-protein kinase SD1-29 (LOC108825794), partial mRNA
LOC108862177	XM_018636227.1	AT5G62040	-7.59692	0.00395508	PREDICTED: Raphanus sativus protein BROTHER of FT and TFL 1 (LOC108862177), mRNA
LOC108840639	XM_018613469.1	AT5G57010	-7.42986	0.00386079	PREDICTED: Raphanus sativus IQ domain-containing protein IQM5 (LOC108840639), mRNA
LOC108820485	XM_018593428.1	AT4G23060	-7.31511	0.00387953	PREDICTED: Raphanus sativus protein IQ-DOMAIN 14-like (LOC108820485), mRNA
LOC108809878	XM_018582015.1	AT3G28917	-7.14683	1.24358e-05	PREDICTED: Raphanus sativus mini zinc finger protein 2 (LOC108809878), transcript variant X1, mRNA
LOC108809525	XM_018581664.1	AT1G15380	-7.09777	2.19556e-07	PREDICTED: Raphanus sativus uncharacterized LOC108809525 (LOC108809525), mRNA
LOC108825519	XM_018598818.1	LOC108825519	-7.01114	1.31082e-05	PREDICTED: Raphanus sativus agamous-like MADS-box protein AGL14 (LOC108825519), transcript variant X1, mRNA
LOC108816252	XM_018588823.1	AT1G74660	-6.97646	6.10829e-06	PREDICTED: Raphanus sativus mini zinc finger protein 1-like (LOC108816252), transcript variant X1, mRNA
LOC108841589	XM_018614337.1	AT4G36570	-6.92019	0.00345632	PREDICTED: Raphanus sativus protein RADIALIS-like 3 (LOC108841589), mRNA
LOC108841602	XM_018614350.1	AT4G36570	-6.92019	0.00347441	PREDICTED: Raphanus sativus protein RADIALIS-like 3 (LOC108841602), mRNA
LOC108814985	XM_018587639.1	AT5G03415	-6.90539	0.0038237	PREDICTED: Raphanus sativus transcription factor-like protein DPB (LOC108814985), transcript variant X1, mRNA
LOC108839643	XM_018612398.1	AT4G19460	-6.88072	0.00462333	PREDICTED: Raphanus sativus uncharacterized LOC108839643 (LOC108839643), mRNA
LOC108849149	XM_018622662.1	AT5G23660	-6.82779	0.00425112	PREDICTED: Raphanus sativus bidirectional sugar transporter SWEET12-like (LOC108849149), mRNA
LOC108807911	XM_018580135.1	LOC108807911	-6.76362	0.00516901	PREDICTED: Raphanus sativus UPF0725 protein At3g19520-like (LOC108807911), mRNA
LOC108822652	XM_018595785.1	LOC108822652	-6.76032	0.00477155	PREDICTED: Raphanus sativus fasciclin-like arabinogalactan protein 19 (LOC108822652), mRNA
LOC108854005	XM_018627493.1	AT1G22330	-6.71919	0.00568296	PREDICTED: Raphanus sativus RNA-binding protein 24-like (LOC108854005), mRNA
LOC108850176	XM_018623750.1	LOC108850176	-6.65914	0.00417161	PREDICTED: Raphanus sativus uncharacterized LOC108850176 (LOC108850176), mRNA
LOC108834297	XM_018607641.1	LOC108834297	-6.64735	1.18884e-07	PREDICTED: Raphanus sativus putative glycine-rich cell wall structural protein 1 (LOC108834297), mRNA
LOC108832351	XM_018605841.1	AT3G14260	-6.60289	0.0053519	PREDICTED: Raphanus sativus protein LURP-one-related 11 (LOC108832351), transcript variant X1, mRNA
LOC108848041	XM_018621446.1	AT5G60630	-6.57742	1.10015e-07	PREDICTED: Raphanus sativus classical arabinogalactan protein 5 (LOC108848041), mRNA
LOC108818407	XM_018591373.1	AT1G76500	-6.53756	0.00558828	PREDICTED: Raphanus sativus AT-hook motif nuclear-localized protein 29 (LOC108818407), mRNA
LOC108856870	XM_018630769.1	AT3G01900	-6.49535	0.0053054	PREDICTED: Raphanus sativus cytochrome P450 94B3 (LOC108856870), mRNA
LOC108852853	XM_018626330.1	AT3G30260	-6.47082	0.00746024	PREDICTED: Raphanus sativus truncated transcription factor CAULIFLOWER A-like (LOC108852853), mRNA
LOC108840098	XM_018612922.1	AT4G37610	-6.44513	0.008862	PREDICTED: Raphanus sativus BTB/POZ and TAZ domain-containing protein 5-like (LOC108840098), mRNA
LOC108859686	XM_018633594.1	AT3G23630	-6.40938	0.0056356	PREDICTED: Raphanus sativus adenylate isopentenyltransferase 7, mitochondrial (LOC108859686), mRNA
LOC108823531	XM_018596759.1	LOC108823531	-6.3472	3.6654e-05	PREDICTED: Raphanus sativus uncharacterized LOC108823531 (LOC108823531), transcript variant X1, mRNA
LOC108851426	XM_018624858.1	AT4G34410	-6.29865	0	PREDICTED: Raphanus sativus ethylene-responsive transcription factor ERF109-like (LOC108851426), mRNA
LOC108859677	XM_018633585.1	AT3G48520	-6.25985	2.45764e-05	PREDICTED: Raphanus sativus cytochrome P450 94B3 (LOC108859677), mRNA
LOC108827397	XM_018600785.1	AT1G48800	-6.2494	5.24631e-05	PREDICTED: Raphanus sativus terpenoid synthase 28-like (LOC108827397), transcript variant X1, mRNA
LOC108840075	XM_018612896.1	AT5G59130	-6.22572	0.00702374	PREDICTED: Raphanus sativus subtilisin-like protease SBT4.13 (LOC108840075), transcript variant X1, mRNA
LOC108809281	XM_018581424.1	AT3G48520	-6.20349	4.747e-09	PREDICTED: Raphanus sativus cytochrome P450 94B3 (LOC108809281), mRNA
LOC108841263	XM_018614041.1	AT1G12610	-6.15567	4.996e-16	PREDICTED: Raphanus sativus dehydration-responsive element-binding protein 1F-like (LOC108841263), mRNA
LOC108811663	XM_018583753.1	LOC108811663	-6.13801	3.7171e-09	PREDICTED: Raphanus sativus stigma-specific STIG1-like protein 3 (LOC108811663), mRNA
LOC108811918	XM_018584031.1	AT3G15730	-6.12253	4.00345e-07	PREDICTED: Raphanus sativus phospholipase D alpha 2 (LOC108811918), transcript variant X1, mRNA
LOC108815929	XM_018588465.1	AT1G74650	-6.06038	0.010583	PREDICTED: Raphanus sativus myb-related protein 306-like (LOC108815929), transcript variant X1, mRNA
LOC108838896	XM_018611759.1	AT3G05950	-6.03246	2.3963e-05	PREDICTED: Raphanus sativus germin-like protein subfamily 1 member 7 (LOC108838896), transcript variant X1, mRNA
LOC108862888	XM_018637151.1	AT3G15990	-6.0205	1.40564e-08	PREDICTED: Raphanus sativus probable sulfate transporter 3.4 (LOC108862888), mRNA
LOC108814215	XM_018586733.1	AT5G04330	-6.01699	0.0114386	PREDICTED: Raphanus sativus cytochrome P450 84A4 (LOC108814215), mRNA
LOC108825996	XM_018599359.1	AT4G01950	-5.95402	0.00858697	PREDICTED: Raphanus sativus probable glycerol-3-phosphate acyltransferase 3 (LOC108825996), mRNA
LOC108835751	XM_018608972.1	AT4G18390	-5.90202	0.00936157	PREDICTED: Raphanus sativus transcription factor TCP2-like (LOC108835751), mRNA
LOC108847034	XM_018620202.1	AT5G54300	-5.85076	0.0011504	PREDICTED: Raphanus sativus uncharacterized LOC108847034 (LOC108847034), mRNA
LOC108847035	XM_018620203.1	AT5G54300	-5.85076	0.00115884	PREDICTED: Raphanus sativus uncharacterized LOC108847035 (LOC108847035), mRNA
LOC108841145	XM_018613931.1	LOC108841145	-5.83299	0.000181236	PREDICTED: Raphanus sativus uncharacterized LOC108841145 (LOC108841145), mRNA
LOC108819075	XM_018592063.1	AT1G26560	-5.80749	0.000234812	PREDICTED: Raphanus sativus beta-glucosidase 40-like (LOC108819075), mRNA
LOC108829976	XM_018603584.1	AT5G18860	-5.80587	0.0115774	PREDICTED: Raphanus sativus uncharacterized LOC108829976 (LOC108829976), mRNA
LOC108860985	XM_018634820.1	AT1G04370	-5.78126	0.0119658	PREDICTED: Raphanus sativus ethylene-responsive transcription factor 14-like (LOC108860985), mRNA
LOC108825962	XM_018599327.1	AT5G24110	-5.77659	9.37784e-05	PREDICTED: Raphanus sativus probable WRKY transcription factor 30 (LOC108825962), mRNA
LOC108846014	XM_018619225.1	LOC108846014	-5.76841	2.16874e-05	PREDICTED: Raphanus sativus uncharacterized LOC108846014 (LOC108846014), transcript variant X1, mRNA
LOC108811760	XM_018583851.1	AT5G65020	-5.74546	0.0120024	PREDICTED: Raphanus sativus annexin D2-like (LOC108811760), mRNA
LOC108834704	XM_018608028.1	LOC108834704	-5.73419	7.72055e-05	PREDICTED: Raphanus sativus F-box/FBD/LRR-repeat protein At1g80470-like (LOC108834704), mRNA
LOC108826711	XM_018600088.1	AT1G68765	-5.73065	0.012525	PREDICTED: Raphanus sativus protein IDA (LOC108826711), mRNA
LOC108827282	XM_018600660.1	AT3G30775	-5.727	1.05584e-12	PREDICTED: Raphanus sativus proline dehydrogenase 1, mitochondrial-like (LOC108827282), mRNA
LOC108856220	XR_001950158.1	AT3G23750	-5.71401	0.000552231	PREDICTED: Raphanus sativus receptor-like kinase TMK4 (LOC108856220), misc_RNA
LOC108816249	XM_018588824.1	AT1G80820	-5.70451	8.71313e-09	PREDICTED: Raphanus sativus cinnamoyl-CoA reductase 2 (LOC108816249), mRNA
LOC108826086	XM_018599460.1	AT4G12390	-5.68489	0.000466528	PREDICTED: Raphanus sativus 21 kDa protein-like (LOC108826086), mRNA
LOC108849843	XM_018623454.1	AT1G76890	-5.64844	0.0143903	PREDICTED: Raphanus sativus trihelix transcription factor GT-2-like (LOC108849843), transcript variant X1, mRNA
LOC108849869	XM_018623483.1	AT2G39530	-5.60354	0.000294848	PREDICTED: Raphanus sativus CASP-like protein 4D1 (LOC108849869), mRNA
LOC108816666	XM_018589232.1	AT5G04330	-5.56758	0.0122244	PREDICTED: Raphanus sativus cytochrome P450 84A4-like (LOC108816666), mRNA
LOC108857493	XM_018631482.1	AT3G18950	-5.53752	2.3e-10	PREDICTED: Raphanus sativus myosin heavy chain kinase C (LOC108857493), mRNA
LOC108810392	XM_018582506.1	AT3G47380	-5.51426	3.85993e-10	PREDICTED: Raphanus sativus 21 kDa protein (LOC108810392), mRNA
LOC108862652	XM_018636860.1	AT1G07160	-5.50805	2.99224e-07	PREDICTED: Raphanus sativus probable protein phosphatase 2C 2 (LOC108862652), mRNA
LOC108826884	XM_018600228.1	AT5G57820	-5.48403	0.0155207	PREDICTED: Raphanus sativus uncharacterized LOC108826884 (LOC108826884), mRNA
LOC108824268	XM_018597666.1	AT4G34410	-5.43287	5.07002e-15	PREDICTED: Raphanus sativus ethylene-responsive transcription factor ERF109 (LOC108824268), mRNA
LOC108830892	XM_018604464.1	LOC108830892	-5.40289	0.000348543	PREDICTED: Raphanus sativus uncharacterized LOC108830892 (LOC108830892), mRNA
LOC108807771	XM_018580016.1	LOC108807771	-5.3953	0.0158604	PREDICTED: Raphanus sativus uncharacterized LOC108807771 (LOC108807771), mRNA
LOC108853427	XM_018626841.1	AT1G08080	-5.32865	2.89369e-09	PREDICTED: Raphanus sativus alpha carbonic anhydrase 7 (LOC108853427), mRNA
LOC108837530	XM_018610563.1	AT4G34410	-5.31035	1.33296e-11	PREDICTED: Raphanus sativus ethylene-responsive transcription factor ERF109-like (LOC108837530), partial mRNA
LOC108857987	XM_018631986.1	AT1G02570	-5.30571	0.0178879	PREDICTED: Raphanus sativus uncharacterized LOC108857987 (LOC108857987), mRNA
LOC108838960	XM_018611810.1	AT3G45860	-5.29391	0.0185633	PREDICTED: Raphanus sativus cysteine-rich receptor-like protein kinase 5 (LOC108838960), partial mRNA
LOC108823924	XM_018597232.1	LOC108823924	-5.2082	1.48769e-05	PREDICTED: Raphanus sativus myb family transcription factor PHL4-like (LOC108823924), transcript variant X1, mRNA
LOC108814934	XM_018587590.1	AT5G19040	-5.18831	3.7663e-06	PREDICTED: Raphanus sativus adenylate isopentenyltransferase 5, chloroplastic (LOC108814934), transcript variant X1, mRNA
LOC108819987	XM_018592987.1	AT4G20970	-5.18295	0.000916228	PREDICTED: Raphanus sativus transcription factor bHLH94 (LOC108819987), partial mRNA
LOC108816407	XM_018588982.1	AT1G74090	-5.16996	0.0176029	PREDICTED: Raphanus sativus cytosolic sulfotransferase 18-like (LOC108816407), mRNA
LOC108825638	XM_018598967.1	AT5G57770	-5.15914	2.42889e-09	PREDICTED: Raphanus sativus VAN3-binding protein (LOC108825638), mRNA
LOC108857179	XM_018631128.1	AT3G29255	-5.15642	0.0187101	PREDICTED: Raphanus sativus seco-amyrin synthase-like (LOC108857179), mRNA
LOC108846277	XM_018619499.1	AT2G44220	-5.14706	1.5802e-10	PREDICTED: Raphanus sativus uncharacterized LOC108846277 (LOC108846277), mRNA
LOC108809625	XM_018581771.1	LOC108809625	-5.14423	7.28794e-07	PREDICTED: Raphanus sativus RING-H2 finger protein ATL78-like (LOC108809625), mRNA
LOC108862318	XM_018636409.1	LOC108862318	-5.14331	0.000838523	PREDICTED: Raphanus sativus uncharacterized LOC108862318 (LOC108862318), transcript variant X1, mRNA
LOC108809790	XM_018581932.1	AT3G03910	-5.13141	0.0219277	PREDICTED: Raphanus sativus probable glutamate dehydrogenase 3 (LOC108809790), mRNA
LOC108848909	XM_018622369.1	AT2G21560	-5.12813	0.000594631	PREDICTED: Raphanus sativus uncharacterized LOC108848909 (LOC108848909), mRNA
LOC108806934	XM_018579150.1	LOC108806934	-5.11976	2.93854e-12	PREDICTED: Raphanus sativus MLP-like protein 31 (LOC108806934), mRNA
LOC108806961	XM_018579180.1	LOC108806961	-5.11976	4.47894e-12	PREDICTED: Raphanus sativus MLP-like protein 31 (LOC108806961), mRNA
LOC108819389	XM_018592411.1	AT1G12610	-5.11803	1.66502e-07	PREDICTED: Raphanus sativus dehydration-responsive element-binding protein 1F-like (LOC108819389), mRNA
LOC108860917	XM_018634761.1	AT1G11080	-5.11241	1.72768e-06	PREDICTED: Raphanus sativus serine carboxypeptidase-like 31 (LOC108860917), transcript variant X1, mRNA
LOC108816796	XM_018589361.1	AT3G56700	-5.11161	5.03968e-05	PREDICTED: Raphanus sativus fatty acyl-CoA reductase 6, chloroplastic-like (LOC108816796), mRNA
LOC108814638	XM_018587252.1	AT1G76790	-5.10585	1.7108e-11	PREDICTED: Raphanus sativus indole glucosinolate O-methyltransferase 5-like (LOC108814638), mRNA
LOC108809528	XM_018581666.1	AT5G48850	-5.0971	0.000312356	PREDICTED: Raphanus sativus protein SULFUR DEFICIENCY-INDUCED 1 (LOC108809528), mRNA
LOC108849668	XM_018623259.1	AT4G27260	-5.03052	6.88572e-10	PREDICTED: Raphanus sativus indole-3-acetic acid-amido synthetase GH3.5 (LOC108849668), mRNA
LOC108847024	XR_001948862.1	LOC108847024	-5.02287	0.0209061	PREDICTED: Raphanus sativus uncharacterized LOC108847024 (LOC108847024), transcript variant X1, ncRNA
LOC108813559	XM_018586142.1	AT3G14660	-5.02034	2.4515e-07	PREDICTED: Raphanus sativus cytochrome P450 72A15-like (LOC108813559), mRNA
LOC108831376	XM_018604925.1	AT1G26560	-5.01671	5.47739e-08	PREDICTED: Raphanus sativus beta-glucosidase 40-like (LOC108831376), partial mRNA
LOC108823994	XM_018597315.1	AT5G52020	-5.00989	8.32861e-08	PREDICTED: Raphanus sativus ethylene-responsive transcription factor ERF025 (LOC108823994), mRNA
LOC108817239	XM_018589881.1	AT5G60700	-4.98538	7.41026e-06	PREDICTED: Raphanus sativus uncharacterized LOC108817239 (LOC108817239), mRNA
LOC108859697	XM_018633605.1	AT3G17630	-4.974	0.0224975	PREDICTED: Raphanus sativus cation/H(+) antiporter 19-like (LOC108859697), mRNA
LOC108846347	XM_018619581.1	AT5G50120	-4.96873	0.00133812	PREDICTED: Raphanus sativus uncharacterized WD repeat-containing protein all2124 (LOC108846347), mRNA
LOC108821535	XM_018594542.1	AT1G27100	-4.95672	3.59207e-07	PREDICTED: Raphanus sativus uncharacterized LOC108821535 (LOC108821535), transcript variant X1, mRNA
LOC108814299	XM_018586840.1	AT1G73600	-4.92756	7.69294e-06	PREDICTED: Raphanus sativus phosphoethanolamine N-methyltransferase 3 (LOC108814299), mRNA
LOC108857017	XM_018630934.1	AT3G53350	-4.90617	1.64302e-06	PREDICTED: Raphanus sativus interactor of constitutive active ROPs 5 (LOC108857017), mRNA
LOC108861871	XM_018635845.1	AT3G61510	-4.9022	0.000145645	PREDICTED: Raphanus sativus 1-aminocyclopropane-1-carboxylate synthase-like protein 1 (LOC108861871), mRNA
LOC108812498	XM_018584774.1	AT2G45430	-4.89957	7.458e-05	PREDICTED: Raphanus sativus AT-hook motif nuclear-localized protein 22-like (LOC108812498), mRNA
LOC108834098	XM_018607459.1	AT5G23660	-4.88932	1.17837e-05	PREDICTED: Raphanus sativus bidirectional sugar transporter SWEET12-like (LOC108834098), mRNA
LOC108838328	XM_018611281.1	LOC108838328	-4.88081	2.64544e-05	PREDICTED: Raphanus sativus uncharacterized LOC108838328 (LOC108838328), mRNA
LOC108831482	XM_018605025.1	LOC108831482	-4.87866	1.21112e-05	PREDICTED: Raphanus sativus probable desiccation-related protein LEA14 (LOC108831482), mRNA
LOC108857084	XM_018631014.1	AT3G22740	-4.85254	3.79704e-07	PREDICTED: Raphanus sativus homocysteine S-methyltransferase 3 (LOC108857084), mRNA
LOC108849513	XM_018623070.1	LOC108849513	-4.84925	6.0755e-08	PREDICTED: Raphanus sativus putative ABC transporter B family member 8 (LOC108849513), mRNA
LOC108809887	XM_018582025.1	AT1G22810	-4.84601	1.34512e-05	PREDICTED: Raphanus sativus ethylene-responsive transcription factor ERF019-like (LOC108809887), mRNA
LOC108825854	XR_001945302.1	LOC108825854	-4.78472	0.00190626	PREDICTED: Raphanus sativus uncharacterized LOC108825854 (LOC108825854), ncRNA
LOC108806940	XM_018579155.1	LOC108806940	-4.77638	1.42806e-09	PREDICTED: Raphanus sativus MLP-like protein 31 (LOC108806940), mRNA
LOC108852151	XM_018625655.1	AT4G35180	-4.77459	0.00152723	PREDICTED: Raphanus sativus lysine histidine transporter-like 7 (LOC108852151), mRNA
LOC108846877	XM_018620061.1	LOC108846877	-4.7732	0.00018608	PREDICTED: Raphanus sativus oxysterol-binding protein-related protein 1B-like (LOC108846877), mRNA
LOC108816921	XM_018589483.1	LOC108816921	-4.77288	2.00533e-06	PREDICTED: Raphanus sativus umecyanin (LOC108816921), mRNA
LOC108813778	XM_018586436.1	AT1G22810	-4.77028	4.89032e-07	PREDICTED: Raphanus sativus ethylene-responsive transcription factor ERF019 (LOC108813778), mRNA
LOC108814818	XM_018587449.1	AT3G55700	-4.73482	1.79814e-05	PREDICTED: Raphanus sativus UDP-glycosyltransferase 76F1-like (LOC108814818), mRNA
LOC108846989	XM_018620162.1	AT5G13220	-4.73171	6.97457e-05	PREDICTED: Raphanus sativus protein TIFY 9-like (LOC108846989), mRNA
LOC108849853	XM_018623466.1	AT5G48850	-4.69316	0.00147182	PREDICTED: Raphanus sativus protein SULFUR DEFICIENCY-INDUCED 1-like (LOC108849853), mRNA
LOC108847878	XM_018621243.1	AT5G18470	-4.66396	0	PREDICTED: Raphanus sativus G-type lectin S-receptor-like serine/threonine-protein kinase CES101 (LOC108847878), mRNA
LOC108834974	XM_018608288.1	AT4G25490	-4.64795	0.000589187	PREDICTED: Raphanus sativus dehydration-responsive element-binding protein 1A-like (LOC108834974), transcript variant X1, mRNA
LOC108862319	XM_018636412.1	AT3G57930	-4.63688	6.74539e-05	PREDICTED: Raphanus sativus uncharacterized LOC108862319 (LOC108862319), transcript variant X1, mRNA
LOC108825544	XM_018598854.1	AT3G25780	-4.63478	5.43357e-06	PREDICTED: Raphanus sativus allene oxide cyclase 3, chloroplastic-like (LOC108825544), mRNA
LOC108848982	XM_018622461.1	AT5G24420	-4.622	6.63166e-05	PREDICTED: Raphanus sativus probable 6-phosphogluconolactonase 3 (LOC108848982), mRNA
LOC108807251	XM_018579511.1	AT2G35710	-4.6176	7.09372e-05	PREDICTED: Raphanus sativus putative glucuronosyltransferase PGSIP8 (LOC108807251), transcript variant X1, mRNA
LOC108806896	XM_018579105.1	LOC108806896	-4.60655	5.8765e-06	PREDICTED: Raphanus sativus uncharacterized LOC108806896 (LOC108806896), mRNA
LOC108813498	XM_018586071.1	LOC108813498	-4.57691	2.78943e-06	PREDICTED: Raphanus sativus RPM1-interacting protein 4-like (LOC108813498), mRNA
LOC108851356	XM_018624773.1	AT2G35710	-4.54459	0.00201748	PREDICTED: Raphanus sativus putative glucuronosyltransferase PGSIP8 (LOC108851356), mRNA
LOC108852009	XM_018625489.1	AT2G22770	-4.53141	8.90978e-05	PREDICTED: Raphanus sativus transcription factor NAI1-like (LOC108852009), mRNA
LOC108809988	XM_018582119.1	AT3G45680	-4.53084	0.00272586	PREDICTED: Raphanus sativus protein NRT1/ PTR FAMILY 2.3-like (LOC108809988), mRNA
LOC108852231	XM_018625735.1	LOC108852231	-4.52632	9.16669e-07	PREDICTED: Raphanus sativus receptor-like protein 12 (LOC108852231), mRNA
LOC108859212	XM_018633091.1	AT3G16350	-4.51459	6.00616e-07	PREDICTED: Raphanus sativus myb-like protein J (LOC108859212), mRNA
LOC108848601	XM_018621997.1	AT2G30500	-4.50101	0.000231808	PREDICTED: Raphanus sativus protein NETWORKED 4B-like (LOC108848601), transcript variant X1, mRNA
LOC108854976	XM_018628656.1	AT1G48820	-4.49919	0.00616439	PREDICTED: Raphanus sativus terpenoid synthase 28-like (LOC108854976), transcript variant X1, mRNA
LOC108810477	XM_018582583.1	AT1G60730	-4.48291	2.94239e-06	PREDICTED: Raphanus sativus probable aldo-keto reductase 6 (LOC108810477), mRNA
LOC108844483	XM_018617751.1	AT4G01950	-4.47793	0.00241723	PREDICTED: Raphanus sativus probable glycerol-3-phosphate acyltransferase 3 (LOC108844483), mRNA
LOC108849835	XM_018623442.1	AT2G45660	-4.46973	4.26591e-08	PREDICTED: Raphanus sativus MADS-box protein SOC1-like (LOC108849835), transcript variant X1, mRNA
LOC108851392	XM_018624814.1	AT4G17250	-4.46258	1.32632e-06	PREDICTED: Raphanus sativus uncharacterized LOC108851392 (LOC108851392), transcript variant X1, mRNA
LOC108838687	XM_018611574.1	AT3G54720	-4.45261	0.0325579	PREDICTED: Raphanus sativus probable glutamate carboxypeptidase 2 (LOC108838687), mRNA
LOC108862615	XM_018636801.1	AT3G55630	-4.45131	0.0056593	PREDICTED: Raphanus sativus folylpolyglutamate synthase (LOC108862615), transcript variant X1, mRNA
LOC108833481	XM_018606901.1	AT1G80120	-4.44794	3.06915e-05	PREDICTED: Raphanus sativus protein LURP-one-related 5-like (LOC108833481), mRNA
LOC108833597	XM_018607005.1	LOC108833597	-4.4425	6.93339e-07	PREDICTED: Raphanus sativus dehydrin ERD14-like (LOC108833597), mRNA
LOC108859014	XM_018632849.1	AT3G53960	-4.44021	5.42402e-07	PREDICTED: Raphanus sativus protein NRT1/ PTR FAMILY 5.7-like (LOC108859014), mRNA
LOC108840033	XM_018612849.1	AT1G02400	-4.43296	0.000133617	PREDICTED: Raphanus sativus gibberellin 2-beta-dioxygenase 6 (LOC108840033), mRNA
LOC108852001	XM_018625481.1	AT3G62860	-4.42951	0.00121991	PREDICTED: Raphanus sativus caffeoylshikimate esterase (LOC108852001), mRNA
LOC108817694	XM_018590451.1	AT1G67560	-4.42556	6.29823e-07	PREDICTED: Raphanus sativus lipoxygenase 6, chloroplastic (LOC108817694), mRNA
LOC108821937	XM_018594930.1	AT4G39780	-4.4249	0.000471059	PREDICTED: Raphanus sativus ethylene-responsive transcription factor ERF060-like (LOC108821937), mRNA
LOC108862229	XM_018636292.1	AT3G02850	-4.40979	3.42932e-07	PREDICTED: Raphanus sativus potassium channel SKOR-like (LOC108862229), mRNA
LOC108852548	XM_018626054.1	AT1G23730	-4.40865	1.02552e-05	PREDICTED: Raphanus sativus beta carbonic anhydrase 3-like (LOC108852548), mRNA
LOC108810362	XM_018582479.1	AT2G38790	-4.40413	0.00958083	PREDICTED: Raphanus sativus uncharacterized LOC108810362 (LOC108810362), mRNA
LOC108810452	XM_018582560.1	LOC108810452	-4.39875	5.94714e-12	PREDICTED: Raphanus sativus VQ motif-containing protein 29-like (LOC108810452), mRNA
LOC108842595	XM_018615567.1	AT3G28610	-4.39846	0.000109667	PREDICTED: Raphanus sativus AAA-ATPase At3g28600-like (LOC108842595), mRNA
LOC108806539	XM_018578682.1	LOC108806539	-4.38063	2.06285e-05	PREDICTED: Raphanus sativus uncharacterized LOC108806539 (LOC108806539), mRNA
LOC108819180	XM_018592175.1	AT4G30190	-4.37626	2.50117e-14	PREDICTED: Raphanus sativus ATPase 2, plasma membrane-type (LOC108819180), mRNA
LOC108822649	XM_018595783.1	AT1G15210	-4.37524	1.27523e-07	PREDICTED: Raphanus sativus ABC transporter G family member 35 (LOC108822649), mRNA
LOC108859164	XM_018633021.1	AT3G24670	-4.3663	0.0126387	PREDICTED: Raphanus sativus probable pectate lyase 10 (LOC108859164), mRNA
LOC108809270	XM_018581415.1	LOC108809270	-4.36499	0.000171815	PREDICTED: Raphanus sativus protein LURP-one-related 10-like (LOC108809270), mRNA
LOC108852152	XM_018625656.1	AT3G63110	-4.3507	1.37972e-05	PREDICTED: Raphanus sativus adenylate isopentenyltransferase 3, chloroplastic-like (LOC108852152), mRNA
LOC108809358	XM_018581504.1	AT1G21140	-4.34255	2.01391e-05	PREDICTED: Raphanus sativus vacuolar iron transporter homolog 1 (LOC108809358), mRNA
LOC108847826	XM_018621171.1	AT5G13700	-4.33301	1.59984e-05	PREDICTED: Raphanus sativus polyamine oxidase 1 (LOC108847826), mRNA
LOC108835545	XM_018608782.1	LOC108835545	-4.32757	5.55431e-05	PREDICTED: Raphanus sativus transcription factor bHLH125-like (LOC108835545), mRNA
LOC108818755	XM_018591689.1	AT4G30190	-4.32565	3.07068e-10	PREDICTED: Raphanus sativus ATPase 2, plasma membrane-type-like (LOC108818755), mRNA
LOC108855271	XM_018629042.1	AT2G28305	-4.31676	7.42203e-08	PREDICTED: Raphanus sativus cytokinin riboside 5'-monophosphate phosphoribohydrolase LOG1 (LOC108855271), mRNA
LOC108846007	XM_018619213.1	AT5G10100	-4.31077	0.00024384	PREDICTED: Raphanus sativus probable trehalose-phosphate phosphatase I (LOC108846007), transcript variant X1, mRNA
LOC108860470	XM_018634345.1	LOC108860470	-4.30133	0.00114193	PREDICTED: Raphanus sativus stigma-specific STIG1-like protein 1 (LOC108860470), mRNA
LOC108811655	XM_018583742.1	AT1G11960	-4.28547	5.86699e-05	PREDICTED: Raphanus sativus CSC1-like protein At1g11960 (LOC108811655), mRNA
LOC108817062	XM_018589659.1	AT5G06860	-4.28411	6.61388e-07	PREDICTED: Raphanus sativus polygalacturonase inhibitor 1-like (LOC108817062), mRNA
LOC108859628	XM_018633538.1	AT1G28480	-4.27371	1.75772e-05	PREDICTED: Raphanus sativus glutaredoxin-C9-like (LOC108859628), mRNA
LOC108826161	XM_018599543.1	AT1G78360	-4.24106	1.64313e-15	PREDICTED: Raphanus sativus glutathione S-transferase U21-like (LOC108826161), mRNA
LOC108833322	XM_018606749.1	LOC108833322	-4.2324	0.00123778	PREDICTED: Raphanus sativus uncharacterized LOC108833322 (LOC108833322), mRNA
LOC108851586	XM_018625041.1	LOC108851586	-4.2257	3.72814e-08	PREDICTED: Raphanus sativus phytosulfokines 2 (LOC108851586), mRNA
LOC108861616	XM_018635519.1	AT1G14890	-4.2042	2.59071e-07	PREDICTED: Raphanus sativus 21 kDa protein (LOC108861616), mRNA
LOC108814385	XM_018586940.1	LOC108814385	-4.19935	1.25054e-06	PREDICTED: Raphanus sativus dehydrin ERD14-like (LOC108814385), mRNA
LOC108805291	XM_018577301.1	AT3G60520	-4.19592	0.00178399	PREDICTED: Raphanus sativus uncharacterized LOC108805291 (LOC108805291), mRNA
LOC108821009	XM_018594055.1	AT4G28720	-4.19063	0.000268251	PREDICTED: Raphanus sativus probable indole-3-pyruvate monooxygenase YUCCA8 (LOC108821009), mRNA
LOC108838893	XM_018611757.1	AT2G36650	-4.18965	1.08487e-05	PREDICTED: Raphanus sativus protein CHUP1, chloroplastic-like (LOC108838893), partial mRNA
LOC108812529	XM_018584810.1	AT1G10090	-4.17929	0.000116642	PREDICTED: Raphanus sativus CSC1-like protein At1g10090 (LOC108812529), mRNA
LOC108807445	XM_018579734.1	AT2G27000	-4.17408	0.00336663	PREDICTED: Raphanus sativus cytochrome P450 705A5-like (LOC108807445), transcript variant X1, mRNA
LOC108841423	XM_018614181.1	AT4G37940	-4.15458	0.000901724	PREDICTED: Raphanus sativus agamous-like MADS-box protein AGL21 (LOC108841423), mRNA
LOC108846048	XM_018619254.1	AT5G44050	-4.1516	0.0021435	PREDICTED: Raphanus sativus protein DETOXIFICATION 28-like (LOC108846048), transcript variant X1, mRNA
LOC108811723	XM_018583808.1	LOC108811723	-4.14929	1.94375e-09	PREDICTED: Raphanus sativus protein TIFY 5B-like (LOC108811723), mRNA
LOC108836615	XM_018609750.1	AT5G54770	-4.14725	1.10925e-06	PREDICTED: Raphanus sativus thiamine thiazole synthase, chloroplastic-like (LOC108836615), mRNA
LOC108805136	XM_018577105.1	AT1G53210	-4.14361	7.13077e-06	PREDICTED: Raphanus sativus uncharacterized LOC108805136 (LOC108805136), mRNA
LOC108861267	XM_018635101.1	AT3G24520	-4.12717	3.4012e-05	PREDICTED: Raphanus sativus heat stress transcription factor C-1-like (LOC108861267), mRNA
LOC108825776	XM_018599125.1	AT4G04630	-4.12688	0.000392511	PREDICTED: Raphanus sativus uncharacterized LOC108825776 (LOC108825776), mRNA
LOC108848391	XM_018621747.1	AT4G24180	-4.10858	0.0088315	PREDICTED: Raphanus sativus thaumatin-like protein 1b (LOC108848391), mRNA
LOC108817141	XM_018589752.1	AT5G21960	-4.1023	4.81848e-06	PREDICTED: Raphanus sativus ethylene-responsive transcription factor ERF016-like (LOC108817141), mRNA
LOC108855168	XM_018628915.1	AT4G34200	-4.09752	0.000217331	PREDICTED: Raphanus sativus D-3-phosphoglycerate dehydrogenase 1, chloroplastic-like (LOC108855168), mRNA
LOC108851695	XM_018625157.1	LOC108851695	-4.09668	9.19819e-11	PREDICTED: Raphanus sativus uncharacterized LOC108851695 (LOC108851695), mRNA
LOC108843324	XM_018616502.1	AT5G59490	-4.09594	0.000252925	PREDICTED: Raphanus sativus suppressor of disruption of TFIIS-like (LOC108843324), mRNA
LOC108824112	XM_018597473.1	AT1G73820	-4.09532	1.92012e-05	PREDICTED: Raphanus sativus cysteine-rich receptor-like protein kinase 10 (LOC108824112), transcript variant X1, mRNA
LOC108845872	XM_018619065.1	LOC108845872	-4.08676	5.71645e-07	PREDICTED: Raphanus sativus peptide methionine sulfoxide reductase B5 (LOC108845872), mRNA
LOC108854896	XM_018628577.1	LOC108854896	-4.08048	5.45201e-05	PREDICTED: Raphanus sativus E3 ubiquitin-protein ligase ATL41-like (LOC108854896), mRNA
LOC108813052	XM_018585485.1	AT5G63770	-4.06974	4.23613e-05	PREDICTED: Raphanus sativus diacylglycerol kinase 2-like (LOC108813052), mRNA
LOC108822056	XM_018595069.1	AT1G07630	-4.06009	0.000190974	PREDICTED: Raphanus sativus probable protein phosphatase 2C 4 (LOC108822056), mRNA
LOC108855073	XM_018628783.1	LOC108855073	-4.05839	3.09603e-06	PREDICTED: Raphanus sativus glutaredoxin-C9 (LOC108855073), mRNA
LOC108849067	XM_018622572.1	AT4G22780	-4.05837	5.34921e-05	PREDICTED: Raphanus sativus ACT domain-containing protein ACR7 (LOC108849067), mRNA
LOC108842706	XM_018615698.1	AT1G69890	-4.05754	2.11603e-05	PREDICTED: Raphanus sativus uncharacterized LOC108842706 (LOC108842706), mRNA
LOC108805901	XM_018577891.1	LOC108805901	-4.05372	6.5892e-06	PREDICTED: Raphanus sativus protein CHUP1, chloroplastic-like (LOC108805901), mRNA
LOC108843350	XM_018616528.1	AT4G29930	-4.04999	1.6383e-05	PREDICTED: Raphanus sativus transcription factor bHLH27-like (LOC108843350), transcript variant X1, mRNA
LOC108853840	XM_018627286.1	AT5G43400	-4.04329	0.000156155	PREDICTED: Raphanus sativus uncharacterized LOC108853840 (LOC108853840), mRNA
LOC108809636	XM_018581786.1	AT1G22110	-4.04101	0.00157185	PREDICTED: Raphanus sativus uncharacterized LOC108809636 (LOC108809636), mRNA
LOC108837821	XM_018610832.1	AT3G53450	-4.03809	4.62889e-05	PREDICTED: Raphanus sativus cytokinin riboside 5'-monophosphate phosphoribohydrolase LOG3-like (LOC108837821), mRNA
LOC108852129	XM_018625628.1	AT1G79330	-4.0304	5.37452e-10	PREDICTED: Raphanus sativus protein TIFY 5B-like (LOC108852129), mRNA
LOC108817953	XM_018590781.1	LOC108817953	-4.03024	3.57791e-05	PREDICTED: Raphanus sativus CBL-interacting serine/threonine-protein kinase 2-like (LOC108817953), mRNA
LOC108825829	XM_018599185.1	AT5G05600	-4.02177	0.000404987	PREDICTED: Raphanus sativus flavonol synthase/flavanone 3-hydroxylase-like (LOC108825829), mRNA
LOC108806941	XM_018579157.1	LOC108806941	-4.00597	3.59559e-06	PREDICTED: Raphanus sativus MLP-like protein 28 (LOC108806941), mRNA
LOC108809355	XM_018581500.1	AT2G37900	-4.00331	3.42314e-06	PREDICTED: Raphanus sativus protein NRT1/ PTR FAMILY 5.6-like (LOC108809355), mRNA
LOC108847966	XM_018621353.1	AT4G02880	-3.99922	0	PREDICTED: Raphanus sativus uncharacterized LOC108847966 (LOC108847966), transcript variant X1, mRNA
LOC108811763	XM_018583855.1	LOC108811763	-3.98847	1.2391e-10	PREDICTED: Raphanus sativus elicitor peptide 1-like (LOC108811763), mRNA
LOC108809548	XM_018581685.1	AT3G17180	-3.96955	0.0025495	PREDICTED: Raphanus sativus serine carboxypeptidase-like 33 (LOC108809548), transcript variant X1, mRNA
LOC108812022	XM_018584157.1	AT3G17180	-3.96955	0.00256414	PREDICTED: Raphanus sativus serine carboxypeptidase-like 33 (LOC108812022), transcript variant X1, mRNA
LOC108852836	XM_018626319.1	AT1G05340	-3.96129	6.85662e-06	PREDICTED: Raphanus sativus cysteine-rich and transmembrane domain-containing protein A (LOC108852836), mRNA
LOC108863151	XM_018637477.1	AT1G48260	-3.95626	0.000113127	PREDICTED: Raphanus sativus CBL-interacting serine/threonine-protein kinase 17-like (LOC108863151), transcript variant X1, mRNA
LOC108818641	XM_018591561.1	AT4G27410	-3.94716	3.48954e-05	PREDICTED: Raphanus sativus NAC domain-containing protein 72-like (LOC108818641), mRNA
LOC108824141	XM_018597509.1	AT4G01440	-3.92835	2.08239e-07	PREDICTED: Raphanus sativus WAT1-related protein At4g01440 (LOC108824141), transcript variant X1, mRNA
LOC108852017	XM_018625501.1	AT4G30460	-3.92548	0.000605508	PREDICTED: Raphanus sativus glycine-rich protein DOT1 (LOC108852017), mRNA
LOC108851829	XM_018625299.1	AT4G27950	-3.91036	0.00019342	PREDICTED: Raphanus sativus ethylene-responsive transcription factor CRF4-like (LOC108851829), mRNA
LOC108855662	XM_018629531.1	AT4G27950	-3.91036	0.000195849	PREDICTED: Raphanus sativus ethylene-responsive transcription factor CRF4-like (LOC108855662), mRNA
LOC108842003	XM_018614804.1	LOC108842003	-3.90671	0.0124492	PREDICTED: Raphanus sativus flavone 3'-O-methyltransferase 1-like (LOC108842003), mRNA
LOC108859330	XM_018633221.1	AT3G12110	-3.90606	0.0129815	PREDICTED: Raphanus sativus actin-11 (LOC108859330), mRNA
LOC108816154	XM_018588724.1	AT1G69930	-3.90421	0.000364351	PREDICTED: Raphanus sativus glutathione S-transferase U11 (LOC108816154), mRNA
LOC108816160	XM_018588731.1	AT1G69930	-3.90421	0.000368314	PREDICTED: Raphanus sativus glutathione S-transferase U11 (LOC108816160), mRNA
LOC108834800	XM_018608125.1	AT4G01600	-3.90243	0.000400783	PREDICTED: Raphanus sativus GEM-like protein 2 (LOC108834800), partial mRNA
LOC108814960	XM_018587614.1	LOC108814960	-3.89812	0.00303813	PREDICTED: Raphanus sativus dehydration-responsive element-binding protein 2A-like (LOC108814960), mRNA
LOC108856235	XM_018630001.1	LOC108856235	-3.89498	3.84671e-05	PREDICTED: Raphanus sativus 2-oxoglutarate-dependent dioxygenase DAO-like (LOC108856235), mRNA
LOC108807127	XM_018579380.1	AT2G20960	-3.88909	0.00174739	PREDICTED: Raphanus sativus muscle M-line assembly protein unc-89 (LOC108807127), mRNA
LOC108843208	XM_018616338.1	LOC108843208	-3.88898	2.92692e-05	PREDICTED: Raphanus sativus uncharacterized LOC108843208 (LOC108843208), mRNA
LOC108857247	XM_018631212.1	LOC108857247	-3.86655	0.000127812	PREDICTED: Raphanus sativus uncharacterized LOC108857247 (LOC108857247), mRNA
LOC108811596	XM_018583658.1	LOC108811596	-3.86166	3.25175e-06	PREDICTED: Raphanus sativus VQ motif-containing protein 29-like (LOC108811596), mRNA
LOC108813632	XM_018586246.1	AT2G47180	-3.85871	0.00287035	PREDICTED: Raphanus sativus galactinol synthase 1 (LOC108813632), mRNA
LOC108829326	XM_018602989.1	AT1G20450	-3.84752	0.000249887	PREDICTED: Raphanus sativus dehydrin ERD10-like (LOC108829326), mRNA
LOC108833854	XM_018607249.1	AT1G30135	-3.83972	5.22697e-06	PREDICTED: Raphanus sativus protein TIFY 5A-like (LOC108833854), mRNA
LOC108848709	XM_018622138.1	AT2G30550	-3.83782	1.73267e-08	PREDICTED: Raphanus sativus phospholipase A1-Igamma2, chloroplastic (LOC108848709), mRNA
LOC108840476	XM_018613306.1	AT4G22620	-3.8336	0.00196792	PREDICTED: Raphanus sativus auxin-responsive protein SAUR36 (LOC108840476), mRNA
LOC108845838	XM_018619029.1	AT4G01450	-3.83328	0.0113695	PREDICTED: Raphanus sativus WAT1-related protein At4g01450-like (LOC108845838), transcript variant X1, mRNA
LOC108857502	XM_018631493.1	AT3G05500	-3.82226	0.000737174	PREDICTED: Raphanus sativus REF/SRPP-like protein At3g05500 (LOC108857502), mRNA
LOC108830322	XM_018603926.1	AT4G18340	-3.81884	2.78332e-05	PREDICTED: Raphanus sativus glucan endo-1,3-beta-glucosidase 14-like (LOC108830322), mRNA
LOC108848099	XM_018621515.1	AT2G30500	-3.81283	0.000655991	PREDICTED: Raphanus sativus protein NETWORKED 4B-like (LOC108848099), mRNA
LOC108862453	XM_018636595.1	AT1G15040	-3.78701	0.00230404	PREDICTED: Raphanus sativus protein NtpR-like (LOC108862453), mRNA
LOC108843447	XM_018616646.1	AT4G18950	-3.78681	0.000240812	PREDICTED: Raphanus sativus serine/threonine-protein kinase STY8 (LOC108843447), mRNA
LOC108848812	XM_018622257.1	AT1G76640	-3.78479	0.0047502	PREDICTED: Raphanus sativus calcium-binding protein CML39-like (LOC108848812), mRNA
LOC108825783	XM_018599131.1	LOC108825783	-3.77413	0.00823136	PREDICTED: Raphanus sativus putative glycine-rich cell wall structural protein 1 (LOC108825783), mRNA
LOC108846426	XM_018619656.1	LOC108846426	-3.77253	0.00639203	PREDICTED: Raphanus sativus 26S proteasome non-ATPase regulatory subunit 7 homolog A-like (LOC108846426), mRNA
LOC108836275	XM_018609452.1	AT3G53450	-3.77126	0.00470784	PREDICTED: Raphanus sativus cytokinin riboside 5'-monophosphate phosphoribohydrolase LOG4 (LOC108836275), mRNA
LOC108824424	XM_018597850.1	AT1G61390	-3.77114	0.00162852	PREDICTED: Raphanus sativus G-type lectin S-receptor-like serine/threonine-protein kinase At1g61390 (LOC108824424), mRNA
LOC108862616	XM_018636806.1	AT3G55640	-3.76885	4.83353e-05	PREDICTED: Raphanus sativus mitochondrial substrate carrier family protein B (LOC108862616), mRNA
LOC108826679	XM_018600063.1	AT4G35110	-3.76414	0.000616355	PREDICTED: Raphanus sativus uncharacterized LOC108826679 (LOC108826679), transcript variant X1, mRNA
LOC108842599	XM_018615571.1	AT1G69790	-3.75004	0.00056767	PREDICTED: Raphanus sativus protein kinase 2B, chloroplastic-like (LOC108842599), mRNA
LOC108806406	XM_018578512.1	AT2G36270	-3.74914	0.00140785	PREDICTED: Raphanus sativus protein ABSCISIC ACID-INSENSITIVE 5 (LOC108806406), transcript variant X1, mRNA
LOC108839851	XM_018612629.1	LOC108839851	-3.74771	2.66925e-06	PREDICTED: Raphanus sativus uncharacterized LOC108839851 (LOC108839851), mRNA
LOC108846806	XM_018620007.1	LOC108846806	-3.73312	0.00054716	PREDICTED: Raphanus sativus uncharacterized LOC108846806 (LOC108846806), mRNA
LOC108859332	XM_018633223.1	AT3G18773	-3.73155	0.000384392	PREDICTED: Raphanus sativus RING-H2 finger protein ATL77 (LOC108859332), mRNA
LOC108838270	XM_018611234.1	LOC108838270	-3.73136	0.0113349	PREDICTED: Raphanus sativus peptidyl-prolyl cis-trans isomerase CYP19-1-like (LOC108838270), mRNA
LOC108856970	XM_018630884.1	AT3G13620	-3.72088	1.52415e-05	PREDICTED: Raphanus sativus probable polyamine transporter At3g13620 (LOC108856970), mRNA
LOC108861633	XM_018635542.1	AT1G14870	-3.71964	1.87841e-05	PREDICTED: Raphanus sativus protein PLANT CADMIUM RESISTANCE 2-like (LOC108861633), mRNA
LOC108821806	XM_018594802.1	AT4G29930	-3.71941	9.965e-06	PREDICTED: Raphanus sativus transcription factor bHLH27-like (LOC108821806), mRNA
LOC108851808	XM_018625276.1	LOC108851808	-3.71136	0.000271357	PREDICTED: Raphanus sativus uncharacterized LOC108851808 (LOC108851808), mRNA
LOC108823645	XM_018596898.1	AT3G29240	-3.70796	0.00295352	PREDICTED: Raphanus sativus UPF0301 protein Plut_0637-like (LOC108823645), mRNA
LOC108862758	XM_018636992.1	AT3G15990	-3.69115	0.0139412	PREDICTED: Raphanus sativus probable sulfate transporter 3.4 (LOC108862758), mRNA
LOC108823644	XM_018596897.1	AT4G10310	-3.68981	0.00156064	PREDICTED: Raphanus sativus sodium transporter HKT1-like (LOC108823644), mRNA
LOC108829206	XM_018602872.1	AT4G25434	-3.68649	4.88354e-08	PREDICTED: Raphanus sativus nudix hydrolase 10 (LOC108829206), transcript variant X1, mRNA
LOC108806474	XM_018578605.1	AT5G62520	-3.67939	0.000259003	PREDICTED: Raphanus sativus probable inactive poly [ADP-ribose] polymerase SRO5 (LOC108806474), mRNA
LOC108814716	XM_018587340.1	AT1G78850	-3.66334	0.000757258	PREDICTED: Raphanus sativus epidermis-specific secreted glycoprotein EP1-like (LOC108814716), mRNA
LOC108814730	XM_018587355.1	AT1G78850	-3.66334	0.000763969	PREDICTED: Raphanus sativus epidermis-specific secreted glycoprotein EP1-like (LOC108814730), mRNA
LOC108826361	XM_018599749.1	AT2G17660	-3.66096	0.00338444	PREDICTED: Raphanus sativus RPM1-interacting protein 4-like (LOC108826361), mRNA
LOC108842627	XM_018615607.1	AT5G17050	-3.65918	0.00621489	PREDICTED: Raphanus sativus UDP-glycosyltransferase 78D2-like (LOC108842627), mRNA
LOC108815126	XM_018587781.1	AT5G18860	-3.65761	0.00017643	PREDICTED: Raphanus sativus uncharacterized LOC108815126 (LOC108815126), mRNA
LOC108815569	XM_018588150.1	AT1G51950	-3.65517	0.00013752	PREDICTED: Raphanus sativus auxin-responsive protein IAA18-like (LOC108815569), mRNA
LOC108829054	XM_018602711.1	AT5G62680	-3.64845	5.02265e-06	PREDICTED: Raphanus sativus protein NRT1/ PTR FAMILY 2.11 (LOC108829054), mRNA
LOC108861875	XM_018635853.1	AT1G06160	-3.64664	0.000818124	PREDICTED: Raphanus sativus ethylene-responsive transcription factor ERF094-like (LOC108861875), mRNA
LOC108859148	XM_018633006.1	AT2G05310	-3.64461	0.00354777	PREDICTED: Raphanus sativus uncharacterized LOC108859148 (LOC108859148), mRNA
LOC108833307	XM_018606736.1	LOC108833307	-3.63874	4.42975e-05	PREDICTED: Raphanus sativus elicitor peptide 2-like (LOC108833307), partial mRNA
LOC108805345	XM_018577363.1	LOC108805345	-3.63524	0.00510143	PREDICTED: Raphanus sativus RPM1-interacting protein 4-like (LOC108805345), mRNA
LOC108849465	XM_018623019.1	AT3G52310	-3.6272	0.000337266	PREDICTED: Raphanus sativus ABC transporter G family member 27 (LOC108849465), transcript variant X1, mRNA
LOC108819289	XM_018592297.1	AT1G24764	-3.61381	0.000158311	PREDICTED: Raphanus sativus microtubule-associated protein 70-2 (LOC108819289), mRNA
LOC108854379	XM_018627921.1	AT1G21140	-3.61344	0.00870934	PREDICTED: Raphanus sativus vacuolar iron transporter homolog 1-like (LOC108854379), mRNA
LOC108821940	XM_018594935.1	AT4G39840	-3.60476	7.33171e-05	PREDICTED: Raphanus sativus uncharacterized LOC108821940 (LOC108821940), mRNA
LOC108853691	XM_018627108.1	LOC108853691	-3.6016	0.00175961	PREDICTED: Raphanus sativus non-classical arabinogalactan protein 31-like (LOC108853691), mRNA
LOC108841188	XM_018613966.1	AT5G21960	-3.59975	0.0297495	PREDICTED: Raphanus sativus ethylene-responsive transcription factor ERF016-like (LOC108841188), mRNA
LOC108807815	XM_018580057.1	LOC108807815	-3.59926	2.86049e-07	PREDICTED: Raphanus sativus elicitor peptide 3-like (LOC108807815), mRNA
LOC108805115	XM_018577084.1	AT1G11330	-3.59715	3.9358e-06	PREDICTED: Raphanus sativus G-type lectin S-receptor-like serine/threonine-protein kinase At1g11330 (LOC108805115), mRNA
LOC108824037	XM_018597368.1	AT4G01700	-3.59625	0.000124009	PREDICTED: Raphanus sativus chitinase 10-like (LOC108824037), mRNA
LOC108820751	XM_018593759.1	AT4G35160	-3.58366	0.000228792	PREDICTED: Raphanus sativus (RS)-norcoclaurine 6-O-methyltransferase-like (LOC108820751), mRNA
LOC108855536	XM_018629383.1	AT3G28740	-3.57291	0.000632783	PREDICTED: Raphanus sativus cytochrome P450 81D11-like (LOC108855536), mRNA
LOC108842736	XM_018615740.1	AT4G24380	-3.57085	0.000434932	PREDICTED: Raphanus sativus esterase CG5412 (LOC108842736), transcript variant X1, mRNA
LOC108825600	XM_018598925.1	AT1G80820	-3.57046	6.08085e-05	PREDICTED: Raphanus sativus cinnamoyl-CoA reductase 2-like (LOC108825600), mRNA
LOC108835158	XM_018608445.1	AT5G23010	-3.56102	6.1868e-05	PREDICTED: Raphanus sativus methylthioalkylmalate synthase 2, chloroplastic-like (LOC108835158), partial mRNA
LOC108814723	XM_018587347.1	AT3G53960	-3.54852	8.06598e-07	PREDICTED: Raphanus sativus protein NRT1/ PTR FAMILY 5.7-like (LOC108814723), mRNA
LOC108836635	XM_018609771.1	AT5G58700	-3.53733	0.000344719	PREDICTED: Raphanus sativus phosphoinositide phospholipase C 4-like (LOC108836635), mRNA
LOC108810183	XM_018582315.1	AT3G14560	-3.53359	0.000638408	PREDICTED: Raphanus sativus uncharacterized LOC108810183 (LOC108810183), mRNA
LOC108814658	XM_018587269.1	AT1G76790	-3.51197	1.36761e-07	PREDICTED: Raphanus sativus indole glucosinolate O-methyltransferase 5 (LOC108814658), mRNA
LOC108852884	XM_018626362.1	AT1G30135	-3.51113	4.33335e-05	PREDICTED: Raphanus sativus protein TIFY 5A-like (LOC108852884), mRNA
LOC108839841	XM_018612615.1	AT4G40010	-3.5108	6.73002e-08	PREDICTED: Raphanus sativus serine/threonine-protein kinase SRK2F (LOC108839841), mRNA
LOC108822579	XM_018595691.1	AT4G32330	-3.51046	0.000104778	PREDICTED: Raphanus sativus protein WVD2-like 5 (LOC108822579), transcript variant X1, mRNA
LOC108828542	XM_018602269.1	AT5G52882	-3.50752	2.51934e-05	PREDICTED: Raphanus sativus uncharacterized LOC108828542 (LOC108828542), mRNA
LOC108808961	XM_018581074.1	AT3G11020	-3.50614	1.47856e-06	PREDICTED: Raphanus sativus dehydration-responsive element-binding protein 2B-like (LOC108808961), mRNA
LOC108817053	XM_018589646.1	AT1G75000	-3.50276	0.000583809	PREDICTED: Raphanus sativus elongation of fatty acids protein 3-like (LOC108817053), mRNA
LOC108837478	XM_018610518.1	AT2G33060	-3.49645	0.00501189	PREDICTED: Raphanus sativus receptor-like protein 12 (LOC108837478), partial mRNA
LOC108825773	XM_018599122.1	AT5G26220	-3.49291	0.0186123	PREDICTED: Raphanus sativus gamma-glutamylcyclotransferase 2-1 (LOC108825773), mRNA
LOC108825774	XM_018599123.1	AT5G26220	-3.49291	0.0186612	PREDICTED: Raphanus sativus gamma-glutamylcyclotransferase 2-1 (LOC108825774), mRNA
LOC108854641	XM_018628252.1	AT4G33420	-3.49029	0.000542142	PREDICTED: Raphanus sativus peroxidase 47 (LOC108854641), mRNA
LOC108814662	XR_001943682.1	LOC108814662	-3.48985	0.000409199	PREDICTED: Raphanus sativus uncharacterized LOC108814662 (LOC108814662), ncRNA
LOC108824104	XM_018597463.1	LOC108824104	-3.48973	0.00137667	PREDICTED: Raphanus sativus uncharacterized LOC108824104 (LOC108824104), mRNA
LOC108820496	XM_018593443.1	AT4G22950	-3.48454	0.00172306	PREDICTED: Raphanus sativus agamous-like MADS-box protein AGL19 (LOC108820496), transcript variant X1, mRNA
LOC108846285	XM_018619507.1	LOC108846285	-3.48425	2.74122e-11	PREDICTED: Raphanus sativus uncharacterized LOC108846285 (LOC108846285), mRNA
LOC108847773	XM_018621102.1	AT2G40460	-3.48195	1.11513e-05	PREDICTED: Raphanus sativus protein NRT1/ PTR FAMILY 5.1-like (LOC108847773), transcript variant X1, mRNA
LOC108819192	XM_018592191.1	AT1G72450	-3.48102	0.000139546	PREDICTED: Raphanus sativus protein TIFY 11B-like (LOC108819192), mRNA
LOC108819557	XM_018592619.1	AT1G72450	-3.48102	0.000141558	PREDICTED: Raphanus sativus protein TIFY 11B-like (LOC108819557), mRNA
LOC108826229	XM_018599613.1	LOC108826229	-3.47601	0.00411217	PREDICTED: Raphanus sativus transcription factor bHLH92-like (LOC108826229), mRNA
LOC108810414	XM_018582529.1	LOC108810414	-3.47301	0.00537514	PREDICTED: Raphanus sativus VQ motif-containing protein 4 (LOC108810414), mRNA
LOC108806245	XM_018578306.1	AT2G39210	-3.47293	4.3577e-11	PREDICTED: Raphanus sativus protein NUCLEAR FUSION DEFECTIVE 4-like (LOC108806245), mRNA
LOC108853593	XM_018626998.1	AT3G25730	-3.46759	4.93644e-05	PREDICTED: Raphanus sativus AP2/ERF and B3 domain-containing transcription factor ARF14-like (LOC108853593), mRNA
LOC108862196	XM_018636255.1	LOC108862196	-3.46207	0.00901672	PREDICTED: Raphanus sativus uncharacterized LOC108862196 (LOC108862196), mRNA
LOC108841154	XM_018613939.1	AT1G70410	-3.45284	0.000512006	PREDICTED: Raphanus sativus beta carbonic anhydrase 4 (LOC108841154), transcript variant X1, mRNA
LOC108829917	XM_018603518.1	AT2G23760	-3.4335	1.45161e-05	PREDICTED: Raphanus sativus BEL1-like homeodomain protein 4 (LOC108829917), mRNA
LOC108858116	XM_018632091.1	LOC108858116	-3.42336	0.0126008	PREDICTED: Raphanus sativus uncharacterized LOC108858116 (LOC108858116), mRNA
LOC108857698	XM_018631707.1	AT3G24520	-3.42262	0.00118433	PREDICTED: Raphanus sativus heat stress transcription factor C-1 (LOC108857698), mRNA
LOC108842718	XM_018615716.1	LOC108842718	-3.41949	0.00266621	PREDICTED: Raphanus sativus low-temperature-induced 65 kDa protein-like (LOC108842718), mRNA
LOC108813647	XM_018586264.1	AT1G19180	-3.41742	5.65704e-05	PREDICTED: Raphanus sativus protein TIFY 10A-like (LOC108813647), transcript variant X1, mRNA
LOC108855091	XM_018628802.1	AT5G27410	-3.41712	5.14963e-07	PREDICTED: Raphanus sativus branched-chain-amino-acid aminotransferase-like protein 2 (LOC108855091), transcript variant X1, mRNA
LOC108818400	XM_018591365.1	AT5G07240	-3.41267	2.42207e-08	PREDICTED: Raphanus sativus protein IQ-DOMAIN 14 (LOC108818400), mRNA
LOC108805874	XM_018577858.1	AT1G08630	-3.40847	0.00215643	PREDICTED: Raphanus sativus probable low-specificity L-threonine aldolase 1 (LOC108805874), transcript variant X1, mRNA
LOC108811724	XM_018583809.1	LOC108811724	-3.40798	0.00759284	PREDICTED: Raphanus sativus protein TIFY 5B-like (LOC108811724), mRNA
LOC108861651	XM_018635569.1	LOC108861651	-3.40715	0.00145038	PREDICTED: Raphanus sativus uncharacterized LOC108861651 (LOC108861651), mRNA
LOC108826142	XM_018599521.1	LOC108826142	-3.40199	0.0061393	PREDICTED: Raphanus sativus ethylene-responsive transcription factor ERF026-like (LOC108826142), mRNA
LOC108843724	XM_018616986.1	AT5G10180	-3.40133	1.56218e-05	PREDICTED: Raphanus sativus sulfate transporter 2.1 (LOC108843724), mRNA
LOC108814257	XM_018586791.1	AT1G76670	-3.4	0.00218221	PREDICTED: Raphanus sativus UDP-galactose transporter 2 (LOC108814257), mRNA
LOC108833949	XM_018607332.1	AT5G66920	-3.39831	0.0201004	PREDICTED: Raphanus sativus L-ascorbate oxidase homolog (LOC108833949), partial mRNA
LOC108851776	XM_018625243.1	LOC108851776	-3.3923	1.71706e-05	PREDICTED: Raphanus sativus transcription factor bHLH19 (LOC108851776), mRNA
LOC108828245	XM_018601869.1	AT1G69900	-3.37651	0.000717344	PREDICTED: Raphanus sativus uncharacterized LOC108828245 (LOC108828245), transcript variant X1, mRNA
LOC108816113	XM_018588684.1	AT1G77420	-3.37423	0.0132545	PREDICTED: Raphanus sativus caffeoylshikimate esterase-like (LOC108816113), mRNA
LOC108828294	XM_018601936.1	AT5G44400	-3.36089	1.56591e-07	PREDICTED: Raphanus sativus cannabidiolic acid synthase-like 1 (LOC108828294), mRNA
LOC108806757	XM_018578945.1	AT5G23370	-3.35811	0.00247591	PREDICTED: Raphanus sativus putative GEM-like protein 8 (LOC108806757), mRNA
LOC108840471	XM_018613303.1	AT1G49320	-3.35632	0.000489218	PREDICTED: Raphanus sativus BURP domain-containing protein BNM2A-like (LOC108840471), mRNA
LOC108854046	XM_018627532.1	AT3G25730	-3.35552	0.000100035	PREDICTED: Raphanus sativus AP2/ERF and B3 domain-containing transcription factor ARF14-like (LOC108854046), mRNA
LOC108852336	XM_018625830.1	AT2G46770	-3.34874	0.00664494	PREDICTED: Raphanus sativus NAC domain-containing protein 43 (LOC108852336), mRNA
LOC108817865	XM_018590686.1	AT5G14230	-3.3432	0.000162706	PREDICTED: Raphanus sativus serine/threonine-protein phosphatase 6 regulatory ankyrin repeat subunit A-like (LOC108817865), transcript variant X1, mRNA
LOC108830434	XM_018604031.1	AT2G01880	-3.34055	0.00641728	PREDICTED: Raphanus sativus purple acid phosphatase 7-like (LOC108830434), mRNA
LOC108863450	XM_018637880.1	AT3G05880	-3.33921	0.00285389	PREDICTED: Raphanus sativus hydrophobic protein RCI2A-like (LOC108863450), transcript variant X1, mRNA
LOC108843135	XM_018616239.1	AT1G67560	-3.33083	0.00419147	PREDICTED: Raphanus sativus lipoxygenase 6, chloroplastic-like (LOC108843135), mRNA
LOC108862234	XM_018636296.1	AT3G02840	-3.32936	6.51852e-05	PREDICTED: Raphanus sativus U-box domain-containing protein 21-like (LOC108862234), mRNA
LOC108841678	XM_018614438.1	AT4G23980	-3.329	0.00249063	PREDICTED: Raphanus sativus auxin response factor 9 (LOC108841678), mRNA
LOC108834116	XM_018607476.1	LOC108834116	-3.32272	0.0042114	PREDICTED: Raphanus sativus uncharacterized LOC108834116 (LOC108834116), mRNA
LOC108823342	XM_018596524.1	AT1G71697	-3.31989	0.000106368	PREDICTED: Raphanus sativus probable choline kinase 1 (LOC108823342), mRNA
LOC108830376	XM_018603982.1	LOC108830376	-3.31967	0.00806027	PREDICTED: Raphanus sativus uncharacterized LOC108830376 (LOC108830376), mRNA
LOC108822366	XM_018595419.1	AT4G35270	-3.31794	0.00376835	PREDICTED: Raphanus sativus protein NLP2-like (LOC108822366), mRNA
LOC108830909	XM_018604480.1	LOC108830909	-3.31717	0.000413393	PREDICTED: Raphanus sativus uncharacterized LOC108830909 (LOC108830909), mRNA
LOC108822885	XM_018596085.1	LOC108822885	-3.29991	1.17775e-06	PREDICTED: Raphanus sativus uncharacterized LOC108822885 (LOC108822885), mRNA
LOC108827545	XM_018600960.1	AT1G64160	-3.29749	5.76078e-05	PREDICTED: Raphanus sativus dirigent protein 5 (LOC108827545), mRNA
LOC108820266	XM_018593233.1	AT5G16010	-3.29659	9.68859e-05	PREDICTED: Raphanus sativus very-long-chain enoyl-CoA reductase-like (LOC108820266), transcript variant X1, mRNA
LOC108811484	XM_018583531.1	AT3G48590	-3.28748	0.0185144	PREDICTED: Raphanus sativus nuclear transcription factor Y subunit C-1 (LOC108811484), mRNA
LOC108838219	XM_018611180.1	AT3G17860	-3.28499	0.00143968	PREDICTED: Raphanus sativus protein TIFY 6B-like (LOC108838219), mRNA
LOC108817249	XM_018589890.1	AT1G76360	-3.28471	0.0394649	PREDICTED: Raphanus sativus probable serine/threonine-protein kinase NAK (LOC108817249), transcript variant X1, mRNA
LOC108855618	XM_018629481.1	AT4G27520	-3.27904	0.00427104	PREDICTED: Raphanus sativus early nodulin-like protein 2 (LOC108855618), transcript variant X1, mRNA
LOC108840780	XM_018613599.1	LOC108840780	-3.26926	0.000291364	PREDICTED: Raphanus sativus uncharacterized LOC108840780 (LOC108840780), mRNA
LOC108819875	XM_018592896.1	AT4G36470	-3.25851	0.0409509	PREDICTED: Raphanus sativus salicylate carboxymethyltransferase-like (LOC108819875), mRNA
LOC108838285	XM_018611243.1	LOC108838285	-3.2585	0.0209568	PREDICTED: Raphanus sativus uncharacterized LOC108838285 (LOC108838285), partial mRNA
LOC108846239	XR_001948621.1	LOC108846239	-3.25728	9.50358e-10	PREDICTED: Raphanus sativus uncharacterized LOC108846239 (LOC108846239), ncRNA
LOC108828349	XM_018602008.1	AT5G23010	-3.25632	0.00631621	PREDICTED: Raphanus sativus methylthioalkylmalate synthase 1, chloroplastic-like (LOC108828349), transcript variant X1, mRNA
LOC108822438	XM_018595509.1	AT4G36570	-3.25316	9.09421e-06	PREDICTED: Raphanus sativus protein RADIALIS-like 3 (LOC108822438), mRNA
LOC108852527	XM_018626030.1	AT2G40113	-3.24775	0.00351097	PREDICTED: Raphanus sativus uncharacterized LOC108852527 (LOC108852527), transcript variant X1, mRNA
LOC108846245	XM_018619466.1	AT5G57500	-3.23953	0.00391727	PREDICTED: Raphanus sativus uncharacterized LOC108846245 (LOC108846245), mRNA
LOC108857102	XM_018631033.1	AT3G16530	-3.22695	4.21772e-07	PREDICTED: Raphanus sativus lectin-like protein At3g16530 (LOC108857102), mRNA
LOC108857115	XM_018631048.1	AT3G16530	-3.22695	4.42664e-07	PREDICTED: Raphanus sativus lectin-like protein At3g16530 (LOC108857115), mRNA
LOC108840752	XM_018613580.1	LOC108840752	-3.22677	0.0355161	PREDICTED: Raphanus sativus UPF0725 protein At2g20620-like (LOC108840752), mRNA
LOC108834070	XM_018607434.1	LOC108834070	-3.22613	2.72663e-07	PREDICTED: Raphanus sativus uncharacterized LOC108834070 (LOC108834070), mRNA
LOC108834410	XM_018607743.1	AT1G12540	-3.22589	0.00331351	PREDICTED: Raphanus sativus transcription factor bHLH55-like (LOC108834410), mRNA
LOC108814226	XM_018586748.1	AT1G70850	-3.2215	6.04989e-09	PREDICTED: Raphanus sativus MLP-like protein 31 (LOC108814226), mRNA
LOC108816182	XM_018588754.1	AT1G71692	-3.22138	0.0086482	PREDICTED: Raphanus sativus agamous-like MADS-box protein AGL12 (LOC108816182), mRNA
LOC108805350	XM_018577372.1	AT2G17640	-3.21765	0.000865984	PREDICTED: Raphanus sativus serine acetyltransferase 2 (LOC108805350), mRNA
LOC108834231	XM_018607576.1	AT2G16660	-3.21574	0.00195563	PREDICTED: Raphanus sativus uncharacterized LOC108834231 (LOC108834231), mRNA
LOC108805191	XM_018577162.1	AT1G06830	-3.21203	0.00043942	PREDICTED: Raphanus sativus monothiol glutaredoxin-S11 (LOC108805191), mRNA
LOC108849619	XM_018623199.1	AT3G27170	-3.21027	2.3373e-05	PREDICTED: Raphanus sativus chloride channel protein CLC-b (LOC108849619), mRNA
LOC108834862	XM_018608180.1	AT4G25434	-3.20867	0.00669559	PREDICTED: Raphanus sativus nudix hydrolase 10-like (LOC108834862), mRNA
LOC108816547	XM_018589118.1	AT5G22090	-3.19977	1.89583e-10	PREDICTED: Raphanus sativus protein FAF-like, chloroplastic (LOC108816547), mRNA
LOC108822083	XM_018595101.1	AT1G24735	-3.19511	0.00134746	PREDICTED: Raphanus sativus putative caffeoyl-CoA O-methyltransferase At1g67980 (LOC108822083), transcript variant X1, mRNA
LOC108850040	XM_018623622.1	AT2G45820	-3.19022	0.00012028	PREDICTED: Raphanus sativus remorin-like (LOC108850040), mRNA
LOC108850062	XM_018623654.1	AT2G45820	-3.19022	0.000122128	PREDICTED: Raphanus sativus remorin-like (LOC108850062), mRNA
LOC108854956	XM_018628635.1	AT2G39330	-3.18828	0.00561196	PREDICTED: Raphanus sativus jacalin-related lectin 23-like (LOC108854956), mRNA
LOC108806221	XM_018578272.1	AT1G28030	-3.18451	1.0129e-07	PREDICTED: Raphanus sativus probable 2-oxoglutarate-dependent dioxygenase AOP1 (LOC108806221), mRNA
LOC108812395	XM_018584647.1	AT2G15780	-3.18379	7.97282e-06	PREDICTED: Raphanus sativus glycine-rich cell wall structural protein 2-like (LOC108812395), mRNA
LOC108824322	XM_018597733.1	AT1G43710	-3.17963	0.00100859	PREDICTED: Raphanus sativus serine decarboxylase-like (LOC108824322), mRNA
LOC108841706	XM_018614467.1	LOC108841706	-3.17912	9.77764e-07	PREDICTED: Raphanus sativus uncharacterized LOC108841706 (LOC108841706), mRNA
LOC108827988	XM_018601519.1	AT5G44290	-3.17832	0.000135568	PREDICTED: Raphanus sativus probable serine/threonine-protein kinase At1g54610 (LOC108827988), transcript variant X1, mRNA
LOC108822369	XM_018595422.1	AT4G35110	-3.17145	6.3445e-06	PREDICTED: Raphanus sativus uncharacterized LOC108822369 (LOC108822369), transcript variant X1, mRNA
LOC108856243	XM_018630007.1	LOC108856243	-3.16878	4.73089e-05	PREDICTED: Raphanus sativus polygalacturonase inhibitor-like (LOC108856243), mRNA
LOC108813022	XM_018585445.1	AT3G14205	-3.16597	0.00127393	PREDICTED: Raphanus sativus phosphoinositide phosphatase SAC2-like (LOC108813022), mRNA
LOC108824393	XM_018597810.1	AT1G64380	-3.16578	0.0189538	PREDICTED: Raphanus sativus ethylene-responsive transcription factor ERF061-like (LOC108824393), mRNA
LOC108805410	XM_018577450.1	LOC108805410	-3.16497	0.00514647	PREDICTED: Raphanus sativus UPF0725 protein At1g02770-like (LOC108805410), mRNA
LOC108809271	XM_018581416.1	LOC108809271	-3.16408	0.000220056	PREDICTED: Raphanus sativus protein LURP-one-related 10-like (LOC108809271), mRNA
LOC108825040	XM_018598386.1	AT4G37400	-3.16279	0.000211914	PREDICTED: Raphanus sativus cytochrome P450 81F3 (LOC108825040), mRNA
LOC108825103	XM_018598446.1	AT4G37400	-3.16279	0.000214628	PREDICTED: Raphanus sativus cytochrome P450 81F3 (LOC108825103), mRNA
LOC108819565	XM_018592631.1	AT4G30210	-3.16034	0.000475593	PREDICTED: Raphanus sativus NADPH--cytochrome P450 reductase 2-like (LOC108819565), mRNA
LOC108814099	XM_018586591.1	LOC108814099	-3.1593	9.23781e-08	PREDICTED: Raphanus sativus filaggrin-2 (LOC108814099), transcript variant X1, mRNA
LOC108840297	XM_018613134.1	LOC108840297	-3.15854	1.55899e-06	PREDICTED: Raphanus sativus bifunctional dTDP-4-dehydrorhamnose 3,5-epimerase/dTDP-4-dehydrorhamnose reductase-like (LOC108840297), mRNA
LOC108814759	XM_018587383.1	AT3G55690	-3.15799	0.0032609	PREDICTED: Raphanus sativus uncharacterized LOC108814759 (LOC108814759), transcript variant X1, mRNA
LOC108843572	XM_018616800.1	AT1G75280	-3.15506	3.94469e-05	PREDICTED: Raphanus sativus isoflavone reductase homolog P3-like (LOC108843572), mRNA
LOC108850877	XM_018624338.1	AT2G30040	-3.1539	0.0036583	PREDICTED: Raphanus sativus mitogen-activated protein kinase kinase kinase NPK1-like (LOC108850877), mRNA
LOC108857147	XM_018631090.1	AT3G19580	-3.14214	1.46592e-07	PREDICTED: Raphanus sativus zinc finger protein AZF2-like (LOC108857147), mRNA
LOC108846235	XM_018619458.1	AT5G19190	-3.12992	0.00199268	PREDICTED: Raphanus sativus uncharacterized LOC108846235 (LOC108846235), transcript variant X1, mRNA
LOC108810263	XM_018582386.1	AT5G28630	-3.12937	0.0115427	PREDICTED: Raphanus sativus protein FAM9A-like (LOC108810263), mRNA
LOC108810379	XM_018582495.1	AT1G18100	-3.12933	0.0021306	PREDICTED: Raphanus sativus protein MOTHER of FT and TFL1 (LOC108810379), mRNA
LOC108852349	XM_018625846.1	AT5G24110	-3.12147	0.00732997	PREDICTED: Raphanus sativus probable WRKY transcription factor 30 (LOC108852349), mRNA
LOC108841118	XM_018613901.1	LOC108841118	-3.11871	0.00352935	PREDICTED: Raphanus sativus arabinogalactan peptide 13-like (LOC108841118), mRNA
LOC108826821	XM_018600169.1	LOC108826821	-3.11848	0.022288	PREDICTED: Raphanus sativus lipid transfer-like protein VAS (LOC108826821), mRNA
LOC108838271	XM_018611232.1	AT2G38090	-3.11744	0.0110929	PREDICTED: Raphanus sativus transcription factor DIVARICATA-like (LOC108838271), mRNA
LOC108814182	XM_018586693.1	AT5G06860	-3.11663	0.00204222	PREDICTED: Raphanus sativus polygalacturonase inhibitor 2-like (LOC108814182), mRNA
LOC108818444	XM_018591415.1	LOC108818444	-3.11656	8.75363e-05	PREDICTED: Raphanus sativus uncharacterized LOC108818444 (LOC108818444), mRNA
LOC108846047	XM_018619253.1	AT3G12500	-3.11646	0.000103178	PREDICTED: Raphanus sativus basic endochitinase B-like (LOC108846047), mRNA
LOC108805588	XM_018577509.1	AT3G13600	-3.11555	0.0031237	PREDICTED: Raphanus sativus IQ domain-containing protein IQM2 (LOC108805588), mRNA
LOC108810321	XM_018582444.1	AT1G11410	-3.11379	0.00494556	PREDICTED: Raphanus sativus G-type lectin S-receptor-like serine/threonine-protein kinase At1g11410 (LOC108810321), mRNA
LOC108860381	XM_018634269.1	AT3G12710	-3.11375	0.0105493	PREDICTED: Raphanus sativus DNA-3-methyladenine glycosylase 1-like (LOC108860381), mRNA
LOC108836515	XM_018609666.1	LOC108836515	-3.1133	0.00917372	PREDICTED: Raphanus sativus uncharacterized LOC108836515 (LOC108836515), partial mRNA
LOC108841746	XM_018614503.1	AT5G16740	-3.11093	0.00165183	PREDICTED: Raphanus sativus vacuolar amino acid transporter 1 (LOC108841746), mRNA
LOC108809629	XM_018581778.1	AT2G24140	-3.10953	0.0103153	PREDICTED: Raphanus sativus probable myosin-binding protein 6 (LOC108809629), transcript variant X1, mRNA
LOC108854852	XM_018628517.1	AT3G53260	-3.10674	1.04244e-06	PREDICTED: Raphanus sativus phenylalanine ammonia-lyase 2-like (LOC108854852), mRNA
LOC108829329	XM_018602995.1	AT1G74710	-3.1039	0.000183638	PREDICTED: Raphanus sativus isochorismate synthase 1, chloroplastic-like (LOC108829329), mRNA
LOC108854697	XM_018628318.1	AT4G27657	-3.10111	0.000143592	PREDICTED: Raphanus sativus uncharacterized LOC108854697 (LOC108854697), mRNA
LOC108822053	XR_001944686.1	AT1G07590	-3.10008	0.000443943	PREDICTED: Raphanus sativus uncharacterized LOC108822053 (LOC108822053), ncRNA
LOC108852646	XM_018626143.1	AT5G61160	-3.09912	9.38763e-06	PREDICTED: Raphanus sativus BAHD acyltransferase At3g29680-like (LOC108852646), mRNA
LOC108855594	XM_018629454.1	AT1G33340	-3.07785	0.018224	PREDICTED: Raphanus sativus putative clathrin assembly protein At1g33340 (LOC108855594), mRNA
LOC108821045	XM_018594090.1	AT4G18170	-3.07464	0.0225501	PREDICTED: Raphanus sativus probable WRKY transcription factor 28 (LOC108821045), mRNA
LOC108857139	XM_018631074.1	AT1G10360	-3.07148	0.0100879	PREDICTED: Raphanus sativus glutathione S-transferase U18 (LOC108857139), mRNA
LOC108809811	XM_018581950.1	LOC108809811	-3.06935	0.00363985	PREDICTED: Raphanus sativus uncharacterized LOC108809811 (LOC108809811), mRNA
LOC108860036	XM_018633945.1	AT1G53760	-3.06903	0.0249038	PREDICTED: Raphanus sativus uncharacterized protein C23H3.12c (LOC108860036), mRNA
LOC108851661	XM_018625120.1	AT4G32800	-3.06199	0.00158304	PREDICTED: Raphanus sativus ethylene-responsive transcription factor ERF043-like (LOC108851661), mRNA
LOC108844887	XM_018618173.1	AT2G24255	-3.06166	0.00794817	PREDICTED: Raphanus sativus F-box/kelch-repeat protein At1g64840-like (LOC108844887), mRNA
LOC108842704	XM_018615697.1	AT1G69900	-3.06036	0.000111388	PREDICTED: Raphanus sativus uncharacterized LOC108842704 (LOC108842704), mRNA
LOC108843321	XM_018616497.1	AT4G30210	-3.05924	0.0010825	PREDICTED: Raphanus sativus NADPH--cytochrome P450 reductase 2-like (LOC108843321), mRNA
LOC108860690	XM_018634546.1	AT3G60090	-3.0577	0.000952901	PREDICTED: Raphanus sativus VQ motif-containing protein 18-like (LOC108860690), mRNA
LOC108822761	XM_018595920.1	AT1G17420	-3.05655	0.00877042	PREDICTED: Raphanus sativus lipoxygenase 3, chloroplastic (LOC108822761), mRNA
LOC108824288	XM_018597682.1	LOC108824288	-3.05651	0.0204524	PREDICTED: Raphanus sativus zinc finger and BTB domain-containing protein 47-like (LOC108824288), mRNA
LOC108822954	XM_018596171.1	AT1G30135	-3.0555	1.9111e-06	PREDICTED: Raphanus sativus protein TIFY 5A-like (LOC108822954), mRNA
LOC108855301	XM_018629085.1	AT4G35985	-3.05299	0.00302113	PREDICTED: Raphanus sativus senescence/dehydration-associated protein At3g51250-like (LOC108855301), mRNA
LOC108809764	XM_018581911.1	LOC108809764	-3.05126	0.0302369	PREDICTED: Raphanus sativus uncharacterized LOC108809764 (LOC108809764), mRNA
LOC108831457	XM_018605006.1	AT5G61290	-3.05073	0.00308948	PREDICTED: Raphanus sativus flavin-containing monooxygenase FMO GS-OX-like 8 (LOC108831457), mRNA
LOC108815084	XM_018587745.1	AT5G04380	-3.04633	0.00131043	PREDICTED: Raphanus sativus salicylate/benzoate carboxyl methyltransferase-like (LOC108815084), mRNA
LOC108805596	XM_018577518.1	AT2G31790	-3.0394	6.40724e-05	PREDICTED: Raphanus sativus UDP-glycosyltransferase 74C1 (LOC108805596), mRNA
LOC108809250	XM_018581396.1	AT5G11930	-3.03767	1.27687e-05	PREDICTED: Raphanus sativus uncharacterized LOC108809250 (LOC108809250), mRNA
LOC108842462	XM_018615383.1	AT4G32810	-3.03612	0.0136166	PREDICTED: Raphanus sativus carotenoid cleavage dioxygenase 8, chloroplastic (LOC108842462), mRNA
LOC108817966	XM_018590802.1	AT3G57760	-3.03474	0.0280178	PREDICTED: Raphanus sativus non-functional pseudokinase ZED1 (LOC108817966), mRNA
LOC108810905	XM_018582977.1	LOC108810905	-3.03196	0.000644268	PREDICTED: Raphanus sativus uncharacterized LOC108810905 (LOC108810905), transcript variant X1, mRNA
LOC108811211	XM_018583254.1	AT1G16150	-3.02883	0.00378667	PREDICTED: Raphanus sativus wall-associated receptor kinase-like 4 (LOC108811211), mRNA
LOC108853663	XM_018627080.1	AT4G23990	-3.02878	0.00120196	PREDICTED: Raphanus sativus cellulose synthase-like protein G3 (LOC108853663), transcript variant X1, mRNA
LOC108862569	XM_018636744.1	AT1G01070	-3.0264	0.00074383	PREDICTED: Raphanus sativus WAT1-related protein At1g01070 (LOC108862569), mRNA
LOC108816030	XM_018588591.1	AT5G19890	-3.02617	0.00298727	PREDICTED: Raphanus sativus peroxidase N (LOC108816030), mRNA
LOC108813156	XM_018585624.1	AT3G05890	-3.02405	3.75612e-05	PREDICTED: Raphanus sativus hydrophobic protein RCI2B-like (LOC108813156), mRNA
LOC108824508	XM_018597943.1	AT4G39670	-3.02382	0.00479302	PREDICTED: Raphanus sativus ACD11 homolog protein-like (LOC108824508), mRNA
LOC108816421	XM_018588997.1	AT4G22950	-3.01818	0.0373289	PREDICTED: Raphanus sativus agamous-like MADS-box protein AGL19 (LOC108816421), mRNA
LOC108845197	XM_018618469.1	AT1G16980	-3.01493	0.00358449	PREDICTED: Raphanus sativus probable alpha,alpha-trehalose-phosphate synthase [UDP-forming] 3 (LOC108845197), transcript variant X1, mRNA
LOC108813548	XM_018586130.1	AT2G03240	-3.01447	0.00528241	PREDICTED: Raphanus sativus phosphate transporter PHO1 homolog 5-like (LOC108813548), transcript variant X1, mRNA
LOC108828889	XM_018602554.1	AT1G61360	-3.00942	0.000380344	PREDICTED: Raphanus sativus G-type lectin S-receptor-like serine/threonine-protein kinase At1g61360 (LOC108828889), mRNA
LOC108819056	XM_018592042.1	AT4G34390	-3.00774	0.0007239	PREDICTED: Raphanus sativus extra-large guanine nucleotide-binding protein 2-like (LOC108819056), mRNA
LOC108834898	XM_018608213.1	AT5G22090	-3.00155	7.64297e-07	PREDICTED: Raphanus sativus protein FAF-like, chloroplastic (LOC108834898), partial mRNA
LOC108825915	XM_018599274.1	AT1G73340	-2.99691	0.00852608	PREDICTED: Raphanus sativus abietadienol/abietadienal oxidase (LOC108825915), mRNA
LOC108819532	XM_018592589.1	AT2G03440	-2.99361	4.10451e-06	PREDICTED: Raphanus sativus nodulin-related protein 1 (LOC108819532), mRNA
LOC108857756	XM_018631772.1	AT1G49310	-2.98921	0.00290341	PREDICTED: Raphanus sativus uncharacterized LOC108857756 (LOC108857756), mRNA
LOC108820784	XM_018593791.1	LOC108820784	-2.98383	4.13888e-05	PREDICTED: Raphanus sativus protein RALF-like 32 (LOC108820784), mRNA
LOC108813722	XM_018586355.1	AT3G14590	-2.98087	0.00274106	PREDICTED: Raphanus sativus C2 domain-containing protein At1g53590-like (LOC108813722), transcript variant X1, mRNA
LOC108814695	XM_018587312.1	AT5G41800	-2.96816	0.000201049	PREDICTED: Raphanus sativus probable GABA transporter 2 (LOC108814695), transcript variant X1, mRNA
LOC108824409	XM_018597828.1	AT5G53590	-2.96527	0.000372313	PREDICTED: Raphanus sativus auxin-responsive protein SAUR32-like (LOC108824409), mRNA
LOC108846127	XM_018619339.1	AT5G55060	-2.9583	0.00456015	PREDICTED: Raphanus sativus rab3 GTPase-activating protein catalytic subunit-like (LOC108846127), transcript variant X1, mRNA
LOC108846132	XM_018619349.1	AT5G55060	-2.9583	0.00458119	PREDICTED: Raphanus sativus rab3 GTPase-activating protein catalytic subunit-like (LOC108846132), transcript variant X1, mRNA
LOC108832162	XM_018605656.1	LOC108832162	-2.95816	0.0012921	PREDICTED: Raphanus sativus uncharacterized LOC108832162 (LOC108832162), mRNA
LOC108825385	XM_018598682.1	LOC108825385	-2.95564	3.12529e-07	PREDICTED: Raphanus sativus uncharacterized LOC108825385 (LOC108825385), mRNA
LOC108816052	XM_018588619.1	AT1G74100	-2.95507	0.00219534	PREDICTED: Raphanus sativus cytosolic sulfotransferase 18-like (LOC108816052), mRNA
LOC108813098	XM_018585545.1	AT1G10070	-2.95283	4.27531e-06	PREDICTED: Raphanus sativus branched-chain-amino-acid aminotransferase 2, chloroplastic-like (LOC108813098), transcript variant X1, mRNA
LOC108831899	XR_001946437.1	LOC108831899	-2.95167	0.00775508	PREDICTED: Raphanus sativus uncharacterized LOC108831899 (LOC108831899), ncRNA
LOC108859631	XM_018633541.1	AT3G06490	-2.95151	0.00898539	PREDICTED: Raphanus sativus transcription factor MYB108-like (LOC108859631), mRNA
LOC108823715	XM_018596985.1	AT1G16420	-2.9453	0.00280478	PREDICTED: Raphanus sativus metacaspase-5-like (LOC108823715), mRNA
LOC108853963	XM_018627442.1	AT5G46880	-2.94503	0.0473212	PREDICTED: Raphanus sativus homeobox-leucine zipper protein HDG5-like (LOC108853963), transcript variant X1, mRNA
LOC108807292	XM_018579560.1	LOC108807292	-2.94111	0.00443477	PREDICTED: Raphanus sativus E3 ubiquitin-protein ligase ATL41 (LOC108807292), mRNA
LOC108845388	XM_018618607.1	AT2G33360	-2.94088	0.000274591	PREDICTED: Raphanus sativus uncharacterized LOC108845388 (LOC108845388), mRNA
LOC108820748	XM_018593756.1	LOC108820748	-2.93861	2.27919e-05	PREDICTED: Raphanus sativus uncharacterized LOC108820748 (LOC108820748), transcript variant X1, mRNA
LOC108855015	XM_018628701.1	AT2G42690	-2.93669	0.0010493	PREDICTED: Raphanus sativus phospholipase A1-IIdelta (LOC108855015), mRNA
LOC108857922	XM_018631930.1	AT3G06620	-2.93287	0.00020645	PREDICTED: Raphanus sativus probable tyrosine-protein kinase DDB_G0283397 (LOC108857922), mRNA
LOC108830457	XM_018604076.1	AT1G14780	-2.93002	0.00945522	PREDICTED: Raphanus sativus MACPF domain-containing protein At1g14780 (LOC108830457), transcript variant X1, mRNA
LOC108859532	XM_018633438.1	AT3G61970	-2.9299	0.0305453	PREDICTED: Raphanus sativus B3 domain-containing transcription factor NGA2 (LOC108859532), mRNA
LOC108843903	XM_018617059.1	AT5G52050	-2.92312	0.00252008	PREDICTED: Raphanus sativus protein DETOXIFICATION 50 (LOC108843903), mRNA
LOC108846228	XM_018619451.1	AT4G12410	-2.91972	0.00324333	PREDICTED: Raphanus sativus auxin-responsive protein SAUR36-like (LOC108846228), mRNA
LOC108829044	XM_018602702.1	AT5G62820	-2.91916	0.000493762	PREDICTED: Raphanus sativus CASP-like protein 4A2 (LOC108829044), mRNA
LOC108838660	XM_018611554.1	LOC108838660	-2.91452	0.0245185	PREDICTED: Raphanus sativus uncharacterized mitochondrial protein AtMg00810-like (LOC108838660), partial mRNA
LOC108848272	XM_018621593.1	AT4G37610	-2.91124	0.000164986	PREDICTED: Raphanus sativus BTB/POZ and TAZ domain-containing protein 5-like (LOC108848272), mRNA
LOC108813467	XM_018586032.1	AT5G23020	-2.9043	0.000281127	PREDICTED: Raphanus sativus methylthioalkylmalate synthase 1, chloroplastic-like (LOC108813467), mRNA
LOC108841858	XM_018614637.1	AT5G59150	-2.90061	0.000430434	PREDICTED: Raphanus sativus ras-related protein RABA2d-like (LOC108841858), mRNA
LOC108851187	XM_018624599.1	AT3G53960	-2.89458	0.00389838	PREDICTED: Raphanus sativus protein NRT1/ PTR FAMILY 5.7-like (LOC108851187), mRNA
LOC108810899	XM_018582974.1	AT1G49990	-2.89206	2.9982e-05	PREDICTED: Raphanus sativus F-box protein At1g49990-like (LOC108810899), mRNA
LOC108839400	XM_018612169.1	LOC108839400	-2.88958	0.0277277	PREDICTED: Raphanus sativus cysteine proteinase inhibitor 4-like (LOC108839400), mRNA
LOC108863432	XM_018637854.1	AT3G05650	-2.88935	0.0062655	PREDICTED: Raphanus sativus receptor like protein 30-like (LOC108863432), mRNA
LOC108849054	XM_018622553.1	AT3G52450	-2.88782	0.000537105	PREDICTED: Raphanus sativus E3 ubiquitin-protein ligase PUB22-like (LOC108849054), mRNA
LOC108807459	XM_018579749.1	AT2G27430	-2.88549	0.00964394	PREDICTED: Raphanus sativus U-box domain-containing protein 6-like (LOC108807459), mRNA
LOC108809227	XM_018581372.1	AT5G67450	-2.88049	0.00065014	PREDICTED: Raphanus sativus zinc finger protein AZF1-like (LOC108809227), mRNA
LOC108862391	XM_018636500.1	LOC108862391	-2.87742	0.0154785	PREDICTED: Raphanus sativus probable inactive poly [ADP-ribose] polymerase SRO5 (LOC108862391), mRNA
LOC108805069	XM_018577021.1	AT3G05580	-2.87679	0.00539847	PREDICTED: Raphanus sativus serine/threonine-protein phosphatase PP1 isozyme 9 (LOC108805069), mRNA
LOC108852465	XM_018625969.1	LOC108852465	-2.87059	4.65877e-07	PREDICTED: Raphanus sativus zinc finger A20 and AN1 domain-containing stress-associated protein 10 (LOC108852465), mRNA
LOC108861371	XR_001950853.1	AT3G15353	-2.86697	2.05187e-08	PREDICTED: Raphanus sativus uncharacterized LOC108861371 (LOC108861371), ncRNA
LOC108816881	XM_018589443.1	LOC108816881	-2.86209	0.00575438	PREDICTED: Raphanus sativus apoptosis-inducing factor 2-like (LOC108816881), transcript variant X1, mRNA
LOC108836462	XM_018609618.1	AT2G37430	-2.86191	2.58163e-05	PREDICTED: Raphanus sativus zinc finger protein ZAT11-like (LOC108836462), mRNA
LOC108861568	XR_001950870.1	LOC108861568	-2.85663	0.0300529	PREDICTED: Raphanus sativus uncharacterized LOC108861568 (LOC108861568), ncRNA
LOC108860460	XM_018634337.1	LOC108860460	-2.85534	0.0306687	PREDICTED: Raphanus sativus transcription factor bHLH25-like (LOC108860460), transcript variant X1, mRNA
LOC108856584	XM_018630426.1	AT1G01570	-2.85255	0.0105155	PREDICTED: Raphanus sativus uncharacterized LOC108856584 (LOC108856584), mRNA
LOC108848506	XM_018621896.1	AT2G29660	-2.85189	0.00121092	PREDICTED: Raphanus sativus uncharacterized LOC108848506 (LOC108848506), mRNA
LOC108816919	XM_018589482.1	AT5G20240	-2.84406	0.00191858	PREDICTED: Raphanus sativus floral homeotic protein PISTILLATA-like (LOC108816919), mRNA
LOC108843472	XM_018616676.1	AT5G03380	-2.84218	4.04191e-05	PREDICTED: Raphanus sativus heavy metal-associated isoprenylated plant protein 3-like (LOC108843472), mRNA
LOC108809766	XM_018581913.1	AT1G17100	-2.84038	0.030422	PREDICTED: Raphanus sativus heme-binding protein 2 (LOC108809766), mRNA
LOC108807216	XM_018579472.1	AT2G46650	-2.83832	0.00712463	PREDICTED: Raphanus sativus cytochrome B5 (LOC108807216), transcript variant X1, mRNA
LOC108840552	XM_018613393.1	AT1G77520	-2.83804	0.0055409	PREDICTED: Raphanus sativus indole glucosinolate O-methyltransferase 1-like (LOC108840552), mRNA
LOC108807611	XM_018579882.1	AT1G74930	-2.83457	0.000118418	PREDICTED: Raphanus sativus ethylene-responsive transcription factor ERF017-like (LOC108807611), mRNA
LOC108827514	XM_018600923.1	AT4G05010	-2.8336	8.25189e-06	PREDICTED: Raphanus sativus F-box protein At4g05010 (LOC108827514), mRNA
LOC108850171	XM_018623747.1	LOC108850171	-2.83154	0.0117868	PREDICTED: Raphanus sativus protein SRC2-like (LOC108850171), mRNA
LOC108814844	XM_018587473.1	AT1G67870	-2.82878	0.000322939	PREDICTED: Raphanus sativus histidine-rich glycoprotein-like (LOC108814844), transcript variant X1, mRNA
LOC108832737	XM_018606188.1	AT1G70850	-2.8274	8.81456e-06	PREDICTED: Raphanus sativus MLP-like protein 31 (LOC108832737), mRNA
LOC108811715	XM_018583799.1	AT2G41510	-2.82301	0.0142672	PREDICTED: Raphanus sativus cytokinin dehydrogenase 1 (LOC108811715), transcript variant X1, mRNA
LOC108824354	XM_018597766.1	AT5G59780	-2.8229	0.00262245	PREDICTED: Raphanus sativus transcription factor MYB59-like (LOC108824354), transcript variant X1, mRNA
LOC108816013	XM_018588568.1	AT5G17850	-2.82049	0.000203756	PREDICTED: Raphanus sativus cation/calcium exchanger 2 (LOC108816013), transcript variant X1, mRNA
LOC108808311	XM_018580480.1	AT1G15520	-2.81463	0.0250136	PREDICTED: Raphanus sativus ABC transporter G family member 40 (LOC108808311), mRNA
LOC108837377	XM_018610432.1	AT3G16530	-2.81259	0.000784254	PREDICTED: Raphanus sativus lectin-like protein At3g16530 (LOC108837377), partial mRNA
LOC108853111	XM_018626571.1	AT3G30210	-2.81201	0.0243537	PREDICTED: Raphanus sativus myb-related protein 305 (LOC108853111), mRNA
LOC108860096	XM_018634008.1	AT3G05900	-2.80887	0.00843656	PREDICTED: Raphanus sativus bifunctional lysine-specific demethylase and histidyl-hydroxylase NO66-like (LOC108860096), mRNA
LOC108829223	XM_018602885.1	AT3G25560	-2.80654	0.0113003	PREDICTED: Raphanus sativus protein NSP-INTERACTING KINASE 2-like (LOC108829223), mRNA
LOC108827537	XM_018600953.1	LOC108827537	-2.80644	0.000154031	PREDICTED: Raphanus sativus protein PSY1 (LOC108827537), mRNA
LOC108838466	XM_018611398.1	AT1G77885	-2.80335	0.00322573	PREDICTED: Raphanus sativus uncharacterized LOC108838466 (LOC108838466), mRNA
LOC108863229	XM_018637585.1	AT3G06500	-2.80132	0.00342022	PREDICTED: Raphanus sativus alkaline/neutral invertase C, mitochondrial (LOC108863229), mRNA
LOC108843609	XM_018616839.1	AT4G24430	-2.79998	0.0460988	PREDICTED: Raphanus sativus rhamnogalacturonate lyase (LOC108843609), mRNA
LOC108813478	XM_018586046.1	AT2G16595	-2.79574	0.00375012	PREDICTED: Raphanus sativus translocon-associated protein subunit alpha (LOC108813478), mRNA
LOC108828932	XM_018602583.1	AT1G61360	-2.79413	0.00914237	PREDICTED: Raphanus sativus G-type lectin S-receptor-like serine/threonine-protein kinase At1g61360 (LOC108828932), mRNA
LOC108845887	XM_018619085.1	AT1G77520	-2.79405	3.28349e-08	PREDICTED: Raphanus sativus indole glucosinolate O-methyltransferase 1-like (LOC108845887), mRNA
LOC108824408	XM_018597827.1	AT5G53590	-2.78932	0.00146107	PREDICTED: Raphanus sativus auxin-responsive protein SAUR32-like (LOC108824408), mRNA
LOC108849802	XM_018623408.1	AT2G33510	-2.78929	0.00263702	PREDICTED: Raphanus sativus nucleoplasmin-like protein ANO39 (LOC108849802), mRNA
LOC108825964	XM_018599329.1	AT2G03590	-2.78835	0.00837765	PREDICTED: Raphanus sativus ureide permease 1-like (LOC108825964), mRNA
LOC108828775	XM_018602527.1	LOC108828775	-2.78819	0.000852084	PREDICTED: Raphanus sativus protein GLUTAMINE DUMPER 1-like (LOC108828775), mRNA
LOC108834879	XM_018608197.1	AT3G27170	-2.78779	0.00198023	PREDICTED: Raphanus sativus chloride channel protein CLC-b-like (LOC108834879), mRNA
LOC108853449	XM_018626860.1	AT4G31510	-2.78611	0.00211772	PREDICTED: Raphanus sativus uncharacterized LOC108853449 (LOC108853449), mRNA
LOC108839804	XM_018612577.1	AT5G57070	-2.78603	0.0013012	PREDICTED: Raphanus sativus serine/arginine repetitive matrix protein 1-like (LOC108839804), mRNA
LOC108857471	XM_018631459.1	AT3G11280	-2.78407	1.40268e-06	PREDICTED: Raphanus sativus transcription factor DIVARICATA (LOC108857471), mRNA
LOC108834677	XM_018608004.1	AT4G08300	-2.7832	8.53515e-06	PREDICTED: Raphanus sativus WAT1-related protein At4g08300 (LOC108834677), mRNA
LOC108842374	XM_018615269.1	AT5G10830	-2.78292	0.00384218	PREDICTED: Raphanus sativus putative methyltransferase DDB_G0268948 (LOC108842374), mRNA
LOC108816443	XM_018589014.1	AT3G28610	-2.78128	0.0188076	PREDICTED: Raphanus sativus AAA-ATPase At3g28600-like (LOC108816443), mRNA
LOC108861281	XM_018635119.1	AT1G03055	-2.77938	0.00532866	PREDICTED: Raphanus sativus beta-carotene isomerase D27, chloroplastic (LOC108861281), transcript variant X1, mRNA
LOC108845970	XM_018619174.1	LOC108845970	-2.7782	3.3125e-05	PREDICTED: Raphanus sativus thionin-like (LOC108845970), mRNA
LOC108809489	XM_018581625.1	AT4G21850	-2.77714	4.45372e-06	PREDICTED: Raphanus sativus peptide methionine sulfoxide reductase B9-like (LOC108809489), mRNA
LOC108811572	XM_018583634.1	AT4G21850	-2.77714	4.62931e-06	PREDICTED: Raphanus sativus peptide methionine sulfoxide reductase B9-like (LOC108811572), mRNA
LOC108859372	XM_018633270.1	AT3G07760	-2.77442	0.000562508	PREDICTED: Raphanus sativus uncharacterized LOC108859372 (LOC108859372), transcript variant X1, mRNA
LOC108825707	XM_018599051.1	LOC108825707	-2.77282	0.000968527	PREDICTED: Raphanus sativus probable WRKY transcription factor 36 (LOC108825707), mRNA
LOC108820570	XM_018593541.1	AT5G54770	-2.77157	0.000984343	PREDICTED: Raphanus sativus thiamine thiazole synthase, chloroplastic (LOC108820570), mRNA
LOC108841237	XM_018614015.1	LOC108841237	-2.76704	0.00240293	PREDICTED: Raphanus sativus uncharacterized LOC108841237 (LOC108841237), mRNA
LOC108821182	XM_018594226.1	AT1G19210	-2.76141	0.00317469	PREDICTED: Raphanus sativus ethylene-responsive transcription factor ERF017-like (LOC108821182), mRNA
LOC108821191	XM_018594238.1	AT1G19210	-2.76141	0.00319159	PREDICTED: Raphanus sativus ethylene-responsive transcription factor ERF017-like (LOC108821191), mRNA
LOC108810892	XM_018582965.1	AT5G67080	-2.76129	1.97569e-07	PREDICTED: Raphanus sativus mitogen-activated protein kinase kinase kinase NPK1 (LOC108810892), mRNA
LOC108822324	XM_018595370.1	AT5G14200	-2.7594	0.000791071	PREDICTED: Raphanus sativus 3-isopropylmalate dehydrogenase 3, chloroplastic (LOC108822324), mRNA
LOC108842548	XM_018615496.1	AT5G14200	-2.7594	0.000797856	PREDICTED: Raphanus sativus 3-isopropylmalate dehydrogenase 3, chloroplastic (LOC108842548), mRNA
LOC108819593	XM_018592649.1	AT4G27950	-2.75572	0.00066188	PREDICTED: Raphanus sativus ethylene-responsive transcription factor CRF4 (LOC108819593), mRNA
LOC108851660	XM_018625119.1	AT3G55500	-2.75393	0.00205459	PREDICTED: Raphanus sativus expansin-A16-like (LOC108851660), mRNA
LOC108812420	XM_018584676.1	AT1G16410	-2.75209	0.000880156	PREDICTED: Raphanus sativus dihomomethionine N-hydroxylase (LOC108812420), mRNA
LOC108827656	XM_018601099.1	AT3G26980	-2.74931	0.00714998	PREDICTED: Raphanus sativus membrane-anchored ubiquitin-fold protein 4 (LOC108827656), transcript variant X1, mRNA
LOC108814290	XM_018586825.1	AT5G08640	-2.74441	0.00606571	PREDICTED: Raphanus sativus flavonol synthase/flavanone 3-hydroxylase (LOC108814290), mRNA
LOC108821144	XM_018594194.1	LOC108821144	-2.74019	0.00743398	PREDICTED: Raphanus sativus uncharacterized LOC108821144 (LOC108821144), mRNA
LOC108814303	XM_018586844.1	AT5G17330	-2.73907	0.000845284	PREDICTED: Raphanus sativus glutamate decarboxylase 1 (LOC108814303), mRNA
LOC108840568	XM_018613406.1	AT1G71692	-2.73903	0.00904812	PREDICTED: Raphanus sativus agamous-like MADS-box protein AGL12 (LOC108840568), mRNA
LOC108842944	XM_018616003.1	AT1G70620	-2.73824	0.0417417	PREDICTED: Raphanus sativus arginine/serine-rich protein PNISR-like (LOC108842944), mRNA
LOC108826912	XM_018600254.1	LOC108826912	-2.73819	7.58806e-05	PREDICTED: Raphanus sativus WAT1-related protein At5g64700 (LOC108826912), mRNA
LOC108831674	XM_018605198.1	AT3G59350	-2.72853	0.0107185	PREDICTED: Raphanus sativus PTI1-like tyrosine-protein kinase 3 (LOC108831674), transcript variant X1, mRNA
LOC108831148	XM_018604711.1	LOC108831148	-2.72823	0.0170947	PREDICTED: Raphanus sativus feruloyl CoA ortho-hydroxylase 1-like (LOC108831148), mRNA
LOC108826169	XM_018599552.1	LOC108826169	-2.728	0.0163806	PREDICTED: Raphanus sativus auxin-responsive protein SAUR36-like (LOC108826169), mRNA
LOC108817200	XM_018589841.1	AT1G70700	-2.72778	0.00546963	PREDICTED: Raphanus sativus protein TIFY 7-like (LOC108817200), mRNA
LOC108855675	XM_018629550.1	AT4G39940	-2.72691	0.000484683	PREDICTED: Raphanus sativus adenylyl-sulfate kinase 2, chloroplastic (LOC108855675), mRNA
LOC108821580	XM_018594581.1	AT3G58390	-2.72287	0.00989746	PREDICTED: Raphanus sativus protein PELOTA 2-like (LOC108821580), transcript variant X1, mRNA
LOC108821314	XM_018594357.1	LOC108821314	-2.71978	0.00481461	PREDICTED: Raphanus sativus VQ motif-containing protein 29-like (LOC108821314), mRNA
LOC108849498	XM_018623050.1	AT5G48540	-2.71715	0.00154951	PREDICTED: Raphanus sativus cysteine-rich repeat secretory protein 55 (LOC108849498), mRNA
LOC108853099	XM_018626559.1	LOC108853099	-2.71532	0.0101842	PREDICTED: Raphanus sativus uncharacterized LOC108853099 (LOC108853099), mRNA
LOC108839039	XM_018611884.1	AT3G52450	-2.71471	0.000129741	PREDICTED: Raphanus sativus E3 ubiquitin-protein ligase PUB22-like (LOC108839039), mRNA
LOC108849566	XM_018623123.1	AT2G32660	-2.71332	0.0246288	PREDICTED: Raphanus sativus receptor like protein 30-like (LOC108849566), mRNA
LOC108847594	XM_018620871.1	AT5G55050	-2.71105	0.00587337	PREDICTED: Raphanus sativus GDSL esterase/lipase At5g55050-like (LOC108847594), mRNA
LOC108811203	XM_018583247.1	AT2G44600	-2.70657	0.0151	PREDICTED: Raphanus sativus uncharacterized LOC108811203 (LOC108811203), mRNA
LOC108817148	XM_018589762.1	AT5G18290	-2.7024	0.0165567	PREDICTED: Raphanus sativus probable aquaporin SIP1-2 (LOC108817148), mRNA
LOC108814154	XM_018586658.1	AT1G67870	-2.70125	0.000992427	PREDICTED: Raphanus sativus histidine-rich glycoprotein-like (LOC108814154), mRNA
LOC108840557	XM_018613397.1	LOC108840557	-2.69869	0.00149394	PREDICTED: Raphanus sativus uncharacterized LOC108840557 (LOC108840557), mRNA
LOC108822161	XM_018595185.1	AT1G55850	-2.69831	0.0108201	PREDICTED: Raphanus sativus cellulose synthase-like protein E1 (LOC108822161), mRNA
LOC108832930	XM_018606380.1	AT3G54000	-2.69416	0.000480141	PREDICTED: Raphanus sativus uncharacterized LOC108832930 (LOC108832930), transcript variant X1, mRNA
LOC108859727	XM_018633635.1	AT3G13650	-2.69183	0.000246868	PREDICTED: Raphanus sativus dirigent protein 7-like (LOC108859727), mRNA
LOC108854713	XM_018628336.1	AT4G36500	-2.69011	7.213e-05	PREDICTED: Raphanus sativus uncharacterized LOC108854713 (LOC108854713), mRNA
LOC108854518	XM_018628100.1	AT4G30850	-2.68713	0.0117517	PREDICTED: Raphanus sativus heptahelical transmembrane protein 2-like (LOC108854518), mRNA
LOC108809476	XM_018581614.1	AT3G21890	-2.68546	0.000667922	PREDICTED: Raphanus sativus B-box domain protein 31 (LOC108809476), mRNA
LOC108816450	XM_018589023.1	AT1G70850	-2.68503	0.000448443	PREDICTED: Raphanus sativus MLP-like protein 34 (LOC108816450), mRNA
LOC108831350	XM_018604896.1	AT5G60490	-2.68351	0.00119301	PREDICTED: Raphanus sativus fasciclin-like arabinogalactan protein 12 (LOC108831350), mRNA
LOC108852641	XM_018626137.1	AT2G22600	-2.67953	0.0147234	PREDICTED: Raphanus sativus KH domain-containing protein HEN4-like (LOC108852641), mRNA
LOC108852655	XM_018626152.1	AT2G22600	-2.67953	0.0147653	PREDICTED: Raphanus sativus KH domain-containing protein HEN4-like (LOC108852655), mRNA
LOC108858705	XM_018632590.1	AT1G04400	-2.67535	0.0228654	PREDICTED: Raphanus sativus cryptochrome-1 (LOC108858705), transcript variant X1, mRNA
LOC108830517	XM_018604105.1	LOC108830517	-2.67017	0.0303604	PREDICTED: Raphanus sativus uncharacterized mitochondrial protein AtMg00810-like (LOC108830517), mRNA
LOC108833046	XM_018606492.1	LOC108833046	-2.66861	0.00271083	PREDICTED: Raphanus sativus uncharacterized LOC108833046 (LOC108833046), mRNA
LOC108811966	XM_018584092.1	AT2G22470	-2.66811	0.00789263	PREDICTED: Raphanus sativus classical arabinogalactan protein 2 (LOC108811966), mRNA
LOC108850428	XM_018623966.1	AT1G53210	-2.66605	0.00594485	PREDICTED: Raphanus sativus uncharacterized LOC108850428 (LOC108850428), mRNA
LOC108805412	XM_018577453.1	AT3G21070	-2.66433	0.0154363	PREDICTED: Raphanus sativus NAD(H) kinase 1-like (LOC108805412), transcript variant X1, mRNA
LOC108825796	XM_018599147.1	LOC108825796	-2.66392	3.22634e-05	PREDICTED: Raphanus sativus ankyrin repeat-containing protein At5g02620-like (LOC108825796), mRNA
LOC108856719	XM_018630587.1	AT3G06780	-2.66214	1.41517e-05	PREDICTED: Raphanus sativus heterogeneous nuclear ribonucleoprotein A2 homolog 1-like (LOC108856719), mRNA
LOC108806045	XM_018578063.1	AT2G30040	-2.65801	0.00206703	PREDICTED: Raphanus sativus mitogen-activated protein kinase kinase kinase A-like (LOC108806045), mRNA
LOC108863569	XM_018638033.1	AT1G07590	-2.65755	2.3117e-07	PREDICTED: Raphanus sativus pentatricopeptide repeat-containing protein At1g07590, mitochondrial (LOC108863569), mRNA
LOC108861601	XM_018635505.1	AT5G47220	-2.65605	0.00177181	PREDICTED: Raphanus sativus ethylene-responsive transcription factor CRF6-like (LOC108861601), mRNA
LOC108832192	XM_018605688.1	AT3G24000	-2.65558	0.0403082	PREDICTED: Raphanus sativus pentatricopeptide repeat-containing protein At3g24000, mitochondrial (LOC108832192), mRNA
LOC108851078	XM_018624506.1	AT3G04260	-2.65536	0.0106508	PREDICTED: Raphanus sativus uncharacterized LOC108851078 (LOC108851078), mRNA
LOC108857498	XM_018631488.1	AT2G19130	-2.6459	4.52741e-05	PREDICTED: Raphanus sativus G-type lectin S-receptor-like serine/threonine-protein kinase At2g19130 (LOC108857498), mRNA
LOC108853589	XM_018626992.1	AT2G44850	-2.64582	0.000858992	PREDICTED: Raphanus sativus uncharacterized LOC108853589 (LOC108853589), transcript variant X1, mRNA
LOC108851740	XM_018625208.1	LOC108851740	-2.64538	0.00380518	PREDICTED: Raphanus sativus probable 2-oxoacid dependent dioxygenase (LOC108851740), mRNA
LOC108846479	XM_018619707.1	LOC108846479	-2.64487	0.0217224	PREDICTED: Raphanus sativus uncharacterized LOC108846479 (LOC108846479), mRNA
LOC108849600	XM_018623170.1	AT2G22420	-2.64419	0.0058496	PREDICTED: Raphanus sativus peroxidase 17 (LOC108849600), mRNA
LOC108817129	XM_018589740.1	AT4G30520	-2.64338	0.000298313	PREDICTED: Raphanus sativus probable LRR receptor-like serine/threonine-protein kinase At4g30520 (LOC108817129), transcript variant X1, mRNA
LOC108813322	XM_018585855.1	AT1G32450	-2.64199	0.0161201	PREDICTED: Raphanus sativus protein NRT1/ PTR FAMILY 7.3-like (LOC108813322), mRNA
LOC108817362	XM_018590026.1	AT1G72360	-2.64161	0.000330077	PREDICTED: Raphanus sativus ethylene-responsive transcription factor ERF073-like (LOC108817362), mRNA
LOC108817365	XM_018590030.1	AT1G72360	-2.64161	0.000333616	PREDICTED: Raphanus sativus ethylene-responsive transcription factor ERF073-like (LOC108817365), mRNA
LOC108863127	XM_018637445.1	AT1G32450	-2.63889	0.000573027	PREDICTED: Raphanus sativus protein NRT1/ PTR FAMILY 7.3 (LOC108863127), mRNA
LOC108809278	XM_018581421.1	AT5G65300	-2.63815	0.00601687	PREDICTED: Raphanus sativus uncharacterized LOC108809278 (LOC108809278), mRNA
LOC108830480	XM_018604071.1	AT4G11280	-2.63522	0.00010161	PREDICTED: Raphanus sativus 1-aminocyclopropane-1-carboxylate synthase 6-like (LOC108830480), mRNA
LOC108843676	XM_018616930.1	AT1G74840	-2.62907	0.0256805	PREDICTED: Raphanus sativus transcription factor MYB1R1-like (LOC108843676), transcript variant X1, mRNA
LOC108853810	XM_018627257.1	AT1G03410	-2.6263	0.00122886	PREDICTED: Raphanus sativus 1-aminocyclopropane-1-carboxylate oxidase homolog 5-like (LOC108853810), mRNA
LOC108832523	XM_018606003.1	LOC108832523	-2.62352	0.0289044	PREDICTED: Raphanus sativus protein TIFY 5B-like (LOC108832523), mRNA
LOC108844705	XM_018617995.1	AT2G27480	-2.61698	0.0293856	PREDICTED: Raphanus sativus probable calcium-binding protein CML48 (LOC108844705), mRNA
LOC108840551	XM_018613392.1	AT1G77530	-2.61134	8.1465e-05	PREDICTED: Raphanus sativus indole glucosinolate O-methyltransferase 4-like (LOC108840551), mRNA
LOC108860106	XM_018634017.1	AT5G38700	-2.61069	0.0127146	PREDICTED: Raphanus sativus uncharacterized LOC108860106 (LOC108860106), mRNA
LOC108859295	XM_018633183.1	AT1G49230	-2.60967	0.000923519	PREDICTED: Raphanus sativus RING-H2 finger protein ATL78-like (LOC108859295), mRNA
LOC108842414	XM_018615318.1	AT5G14880	-2.60614	0.00674612	PREDICTED: Raphanus sativus potassium transporter 8 (LOC108842414), mRNA
LOC108851504	XM_018624944.1	LOC108851504	-2.60514	9.67746e-06	PREDICTED: Raphanus sativus uncharacterized LOC108851504 (LOC108851504), mRNA
LOC108845841	XM_018619035.1	AT2G39420	-2.60376	0.00748644	PREDICTED: Raphanus sativus caffeoylshikimate esterase (LOC108845841), mRNA
LOC108834162	XM_018607518.1	AT5G48850	-2.59986	0.0289644	PREDICTED: Raphanus sativus protein SULFUR DEFICIENCY-INDUCED 1 (LOC108834162), mRNA
LOC108855431	XM_018629249.1	AT5G54170	-2.59686	0.00892327	PREDICTED: Raphanus sativus uncharacterized LOC108855431 (LOC108855431), mRNA
LOC108823450	XM_018596659.1	AT4G09760	-2.59636	0.00166361	PREDICTED: Raphanus sativus probable choline kinase 3 (LOC108823450), transcript variant X1, mRNA
LOC108819085	XM_018592075.1	AT1G19020	-2.59576	0.000255972	PREDICTED: Raphanus sativus uncharacterized LOC108819085 (LOC108819085), mRNA
LOC108816268	XM_018588846.1	AT5G07450	-2.59367	0.0283097	PREDICTED: Raphanus sativus cyclin-U4-2 (LOC108816268), mRNA
LOC108808831	XM_018580928.1	AT2G43620	-2.59046	7.99907e-05	PREDICTED: Raphanus sativus endochitinase At2g43620-like (LOC108808831), mRNA
LOC108841827	XM_018614597.1	LOC108841827	-2.58912	0.00238874	PREDICTED: Raphanus sativus mitogen-activated protein kinase kinase kinase 1-like (LOC108841827), mRNA
LOC108851551	XM_018624998.1	AT4G30530	-2.58709	0.00034093	PREDICTED: Raphanus sativus gamma-glutamyl peptidase 1-like (LOC108851551), mRNA
LOC108817019	XM_018589599.1	LOC108817019	-2.58705	8.4447e-05	PREDICTED: Raphanus sativus cysteine-rich receptor-like protein kinase 41 (LOC108817019), mRNA
LOC108814595	XM_018587195.1	AT3G55880	-2.58671	0.0100561	PREDICTED: Raphanus sativus uncharacterized LOC108814595 (LOC108814595), transcript variant X2, mRNA
LOC108821893	XM_018594883.1	AT1G18210	-2.58549	0.00468672	PREDICTED: Raphanus sativus probable calcium-binding protein CML27 (LOC108821893), mRNA
LOC108854835	XM_018628504.1	AT1G76680	-2.5843	0.000308836	PREDICTED: Raphanus sativus 12-oxophytodienoate reductase 1 (LOC108854835), mRNA
LOC108807317	XM_018579587.1	LOC108807317	-2.58015	0.000777415	PREDICTED: Raphanus sativus protein EXORDIUM-like 2 (LOC108807317), mRNA
LOC108844488	XM_018617756.1	AT2G27430	-2.57755	0.0170038	PREDICTED: Raphanus sativus U-box domain-containing protein 6 (LOC108844488), mRNA
LOC108840891	XM_018613698.1	AT5G59990	-2.57722	0.0374654	PREDICTED: Raphanus sativus two-component response regulator-like APRR1 (LOC108840891), mRNA
LOC108851083	XM_018624512.1	LOC108851083	-2.57645	0.00260788	PREDICTED: Raphanus sativus uncharacterized LOC108851083 (LOC108851083), mRNA
LOC108846339	XM_018619567.1	AT1G70895	-2.57572	0.0207041	PREDICTED: Raphanus sativus CLAVATA3/ESR (CLE)-related protein 17-like (LOC108846339), mRNA
LOC108841033	XM_018613823.1	AT1G21440	-2.57386	0.0149325	PREDICTED: Raphanus sativus carboxyvinyl-carboxyphosphonate phosphorylmutase, chloroplastic (LOC108841033), mRNA
LOC108816155	XM_018588725.1	AT3G43630	-2.5732	0.0304836	PREDICTED: Raphanus sativus vacuolar iron transporter homolog 2-like (LOC108816155), mRNA
LOC108845322	XM_018618568.1	AT1G78570	-2.57234	0.00429133	PREDICTED: Raphanus sativus trifunctional UDP-glucose 4,6-dehydratase/UDP-4-keto-6-deoxy-D-glucose 3,5-epimerase/UDP-4-keto-L-rhamnose-reductase RHM1-like (LOC108845322), mRNA
LOC108813716	XM_018586346.1	AT2G15480	-2.57193	0.00751271	PREDICTED: Raphanus sativus UDP-glycosyltransferase 73B5 (LOC108813716), mRNA
LOC108853842	XM_018627324.1	AT1G44800	-2.57147	0.000770686	PREDICTED: Raphanus sativus WAT1-related protein At1g44800 (LOC108853842), mRNA
LOC108842368	XM_018615253.1	AT4G18530	-2.57001	0.00939279	PREDICTED: Raphanus sativus uncharacterized LOC108842368 (LOC108842368), transcript variant X1, mRNA
LOC108847566	XM_018620839.1	AT5G57000	-2.56968	0.0136571	PREDICTED: Raphanus sativus uncharacterized LOC108847566 (LOC108847566), mRNA
LOC108862542	XM_018636702.1	AT3G22890	-2.56638	2.21029e-06	PREDICTED: Raphanus sativus ATP sulfurylase 1, chloroplastic (LOC108862542), mRNA
LOC108857098	XM_018631029.1	AT3G19710	-2.56531	0.0044554	PREDICTED: Raphanus sativus methionine aminotransferase BCAT4 (LOC108857098), mRNA
LOC108856278	XM_018630047.1	LOC108856278	-2.56396	0.00684735	PREDICTED: Raphanus sativus uncharacterized LOC108856278 (LOC108856278), mRNA
LOC108830124	XM_018603726.1	LOC108830124	-2.56357	0.0102169	PREDICTED: Raphanus sativus WRKY transcription factor 55-like (LOC108830124), transcript variant X1, mRNA
LOC108843670	XM_018616925.1	AT1G15010	-2.56247	0.0463275	PREDICTED: Raphanus sativus uncharacterized LOC108843670 (LOC108843670), mRNA
LOC108852386	XM_018625885.1	AT4G36830	-2.56061	0.0393948	PREDICTED: Raphanus sativus elongation of fatty acids protein 3-like (LOC108852386), mRNA
LOC108811699	XM_018583789.1	AT2G23190	-2.55657	0.0164245	PREDICTED: Raphanus sativus cytochrome P450 81D11-like (LOC108811699), mRNA
LOC108833586	XM_018606994.1	LOC108833586	-2.55467	0.000301813	PREDICTED: Raphanus sativus tubby-like F-box protein 1 (LOC108833586), partial mRNA
LOC108840773	XM_018613592.1	AT4G40090	-2.54798	0.00050283	PREDICTED: Raphanus sativus classical arabinogalactan protein 3 (LOC108840773), mRNA
LOC108807049	XM_018579286.1	AT1G49200	-2.54659	2.43745e-06	PREDICTED: Raphanus sativus RING-H2 finger protein ATL77-like (LOC108807049), mRNA
LOC108852651	XM_018626147.1	LOC108852651	-2.54182	0.000114881	PREDICTED: Raphanus sativus uncharacterized protein At4g14450, chloroplastic-like (LOC108852651), mRNA
LOC108861503	XM_018635377.1	AT3G13600	-2.54075	0.0436353	PREDICTED: Raphanus sativus IQ domain-containing protein IQM2-like (LOC108861503), mRNA
LOC108825625	XM_018598952.1	AT3G45070	-2.5397	0.0211595	PREDICTED: Raphanus sativus cytosolic sulfotransferase 5-like (LOC108825625), mRNA
LOC108858812	XM_018632680.1	LOC108858812	-2.53653	0.00343817	PREDICTED: Raphanus sativus elicitor peptide 3 (LOC108858812), mRNA
LOC108835579	XM_018608812.1	AT3G22890	-2.53411	0.000107993	PREDICTED: Raphanus sativus ATP sulfurylase 1, chloroplastic-like (LOC108835579), mRNA
LOC108809574	XM_018581715.1	LOC108809574	-2.53356	0.00792036	PREDICTED: Raphanus sativus PRA1 family protein F3-like (LOC108809574), mRNA
LOC108862079	XM_018636108.1	AT1G02610	-2.51833	0.017186	PREDICTED: Raphanus sativus uncharacterized LOC108862079 (LOC108862079), mRNA
LOC108847413	XM_018620653.1	LOC108847413	-2.51731	0.00923633	PREDICTED: Raphanus sativus transcription factor TCP21-like (LOC108847413), transcript variant X1, mRNA
LOC108821001	XM_018594047.1	AT4G35190	-2.51579	0.0273241	PREDICTED: Raphanus sativus cytokinin riboside 5'-monophosphate phosphoribohydrolase LOG5 (LOC108821001), mRNA
LOC108830719	XM_018604312.1	AT1G78020	-2.51579	0.00189394	PREDICTED: Raphanus sativus uncharacterized LOC108830719 (LOC108830719), mRNA
LOC108863085	XM_018637396.1	AT1G06410	-2.51312	0.00720108	PREDICTED: Raphanus sativus probable alpha,alpha-trehalose-phosphate synthase [UDP-forming] 7 (LOC108863085), transcript variant X1, mRNA
LOC108862376	XM_018636481.1	AT5G62680	-2.51091	0.0106846	PREDICTED: Raphanus sativus protein NRT1/ PTR FAMILY 2.11 (LOC108862376), mRNA
LOC108818236	XM_018591135.1	AT1G80840	-2.50952	0.00589718	PREDICTED: Raphanus sativus probable WRKY transcription factor 40 (LOC108818236), mRNA
LOC108812393	XM_018584646.1	AT2G15780	-2.5046	0.0107862	PREDICTED: Raphanus sativus eggshell protein-like (LOC108812393), mRNA
LOC108814217	XM_018586735.1	AT5G04340	-2.50217	0.000673948	PREDICTED: Raphanus sativus zinc finger protein ZAT6-like (LOC108814217), mRNA
LOC108859382	XM_018633280.1	AT3G47790	-2.50204	0.0264667	PREDICTED: Raphanus sativus ABC transporter A family member 8-like (LOC108859382), transcript variant X1, mRNA
LOC108809600	XM_018581747.1	LOC108809600	-2.50151	0.00544585	PREDICTED: Raphanus sativus phosphoglycerate mutase-like protein (LOC108809600), mRNA
LOC108826335	XM_018599725.1	AT5G67450	-2.50079	0.00185738	PREDICTED: Raphanus sativus zinc finger protein AZF1-like (LOC108826335), mRNA
LOC108825014	XM_018598366.1	AT3G49210	-2.50077	0.035449	PREDICTED: Raphanus sativus O-acyltransferase WSD1-like (LOC108825014), mRNA
LOC108814379	XM_018586936.1	LOC108814379	-2.50023	6.29603e-05	PREDICTED: Raphanus sativus glutathione S-transferase U23 (LOC108814379), mRNA
LOC108818937	XM_018591899.1	AT1G72520	-2.4979	0.00460224	PREDICTED: Raphanus sativus lipoxygenase 4, chloroplastic (LOC108818937), partial mRNA
LOC108842581	XM_018615552.1	AT5G53590	-2.49706	1.67643e-05	PREDICTED: Raphanus sativus auxin-responsive protein SAUR32-like (LOC108842581), mRNA
LOC108829031	XM_018602679.1	AT5G62530	-2.49109	0.00413188	PREDICTED: Raphanus sativus delta-1-pyrroline-5-carboxylate dehydrogenase 12A1, mitochondrial-like (LOC108829031), mRNA
LOC108841766	XM_018614528.1	LOC108841766	-2.49085	0.00523665	PREDICTED: Raphanus sativus uncharacterized LOC108841766 (LOC108841766), mRNA
LOC108839293	XR_001947662.1	LOC108839293	-2.48449	0.00895423	PREDICTED: Raphanus sativus uncharacterized LOC108839293 (LOC108839293), ncRNA
LOC108806200	XM_018578246.1	AT3G23430	-2.48175	0.0144728	PREDICTED: Raphanus sativus phosphate transporter PHO1 (LOC108806200), mRNA
LOC108814135	XM_018586640.1	AT1G33590	-2.48077	0.0016754	PREDICTED: Raphanus sativus probable LRR receptor-like serine/threonine-protein kinase At4g36180 (LOC108814135), mRNA
LOC108842979	XM_018616049.1	LOC108842979	-2.47426	0.0156049	PREDICTED: Raphanus sativus early nodulin-like protein 2 (LOC108842979), mRNA
LOC108838329	XM_018611282.1	AT5G57887	-2.47423	0.0275544	PREDICTED: Raphanus sativus uncharacterized LOC108838329 (LOC108838329), mRNA
LOC108862488	XM_018636629.1	AT3G59350	-2.46985	0.00405285	PREDICTED: Raphanus sativus PTI1-like tyrosine-protein kinase 3 (LOC108862488), transcript variant X1, mRNA
LOC108861018	XM_018634851.1	AT3G07970	-2.46856	0.000421845	PREDICTED: Raphanus sativus polygalacturonase QRT2-like (LOC108861018), mRNA
LOC108814216	XM_018586734.1	AT5G04340	-2.46763	0.00051688	PREDICTED: Raphanus sativus zinc finger protein ZAT6-like (LOC108814216), mRNA
LOC108817935	XM_018590761.1	AT1G78240	-2.46554	0.0497964	PREDICTED: Raphanus sativus probable pectin methyltransferase QUA2 (LOC108817935), mRNA
LOC108848093	XM_018621508.1	AT2G27500	-2.4643	0.007566	PREDICTED: Raphanus sativus glucan endo-1,3-beta-glucosidase 14 (LOC108848093), mRNA
LOC108831183	XM_018604745.1	AT1G74840	-2.46284	0.00649311	PREDICTED: Raphanus sativus transcription factor MYB1R1-like (LOC108831183), partial mRNA
LOC108812692	XM_018585061.1	AT4G06744	-2.45854	0.0138602	PREDICTED: Raphanus sativus uncharacterized protein At4g06744-like (LOC108812692), mRNA
LOC108813192	XM_018585711.1	AT4G06744	-2.45854	0.0139007	PREDICTED: Raphanus sativus uncharacterized protein At4g06744-like (LOC108813192), mRNA
LOC108810301	XM_018582417.1	AT2G41660	-2.45176	0.0115079	PREDICTED: Raphanus sativus protein MIZU-KUSSEI 1-like (LOC108810301), mRNA
LOC108813059	XM_018585492.1	AT3G47960	-2.45062	0.0150582	PREDICTED: Raphanus sativus protein NRT1/ PTR FAMILY 2.10-like (LOC108813059), mRNA
LOC108843477	XM_018616684.1	LOC108843477	-2.45016	0.00103294	PREDICTED: Raphanus sativus uncharacterized LOC108843477 (LOC108843477), mRNA
LOC108825898	XM_018599257.1	AT4G08300	-2.4481	0.00314074	PREDICTED: Raphanus sativus WAT1-related protein At4g08300-like (LOC108825898), mRNA
LOC108863087	XM_018637394.1	AT3G15518	-2.44449	0.017556	PREDICTED: Raphanus sativus uncharacterized LOC108863087 (LOC108863087), mRNA
LOC108861666	XM_018635594.1	LOC108861666	-2.4437	0.000578412	PREDICTED: Raphanus sativus dihydroneopterin aldolase 1-like (LOC108861666), transcript variant X1, mRNA
LOC108809130	XM_018581261.1	AT5G62430	-2.4436	0.034056	PREDICTED: Raphanus sativus cyclic dof factor 1-like (LOC108809130), mRNA
LOC108813033	XM_018585458.1	AT3G22910	-2.44032	0.0141038	PREDICTED: Raphanus sativus putative calcium-transporting ATPase 13, plasma membrane-type (LOC108813033), mRNA
LOC108821203	XM_018594252.1	LOC108821203	-2.43859	0.00107405	PREDICTED: Raphanus sativus zinc finger protein CONSTANS-LIKE 5-like (LOC108821203), mRNA
LOC108843993	XM_018617174.1	AT2G43610	-2.43835	0.000498289	PREDICTED: Raphanus sativus endochitinase At2g43620 (LOC108843993), mRNA
LOC108849834	XM_018623439.1	AT4G33040	-2.43076	0.00371351	PREDICTED: Raphanus sativus glutaredoxin-C6-like (LOC108849834), transcript variant X1, mRNA
LOC108815787	XM_018588278.1	AT5G49630	-2.42761	0.00014772	PREDICTED: Raphanus sativus amino acid permease 6 (LOC108815787), transcript variant X1, mRNA
LOC108805870	XM_018577844.1	AT1G61660	-2.41973	0.000149799	PREDICTED: Raphanus sativus transcription factor bHLH112 (LOC108805870), transcript variant X1, mRNA
LOC108830312	XM_018603916.1	AT4G37970	-2.41328	0.000265142	PREDICTED: Raphanus sativus probable cinnamyl alcohol dehydrogenase 6 (LOC108830312), mRNA
LOC108814622	XM_018587232.1	LOC108814622	-2.41065	0.026637	PREDICTED: Raphanus sativus B3 domain-containing protein REM20-like (LOC108814622), transcript variant X1, mRNA
LOC108848885	XM_018622338.1	AT2G30490	-2.40945	0.00315774	PREDICTED: Raphanus sativus trans-cinnamate 4-monooxygenase-like (LOC108848885), mRNA
LOC108823593	XM_018596832.1	AT5G61420	-2.40689	0.0321702	PREDICTED: Raphanus sativus transcription factor MYB28-like (LOC108823593), mRNA
LOC108841944	XM_018614734.1	AT1G18300	-2.40496	0.000209183	PREDICTED: Raphanus sativus nudix hydrolase 4 (LOC108841944), mRNA
LOC108854409	XM_018627959.1	AT5G43760	-2.40082	0.00735598	PREDICTED: Raphanus sativus 3-ketoacyl-CoA synthase 20-like (LOC108854409), mRNA
LOC108814646	XM_018587260.1	AT1G23380	-2.39906	0.00503424	PREDICTED: Raphanus sativus homeobox protein knotted-1-like 6 (LOC108814646), transcript variant X1, mRNA
LOC108840014	XM_018612826.1	AT5G12340	-2.39736	0.0391151	PREDICTED: Raphanus sativus uncharacterized LOC108840014 (LOC108840014), mRNA
LOC108813278	XM_018585794.1	LOC108813278	-2.39732	0.00624019	PREDICTED: Raphanus sativus tyrosine aminotransferase-like (LOC108813278), mRNA
LOC108832906	XM_018606357.1	AT1G28260	-2.39541	0.000426149	PREDICTED: Raphanus sativus protein SMG7L-like (LOC108832906), partial mRNA
LOC108806403	XM_018578509.1	AT2G43100	-2.39387	0.00840706	PREDICTED: Raphanus sativus 3-isopropylmalate dehydratase small subunit 1 (LOC108806403), mRNA
LOC108818715	XM_018591639.1	AT4G30810	-2.39203	1.83847e-05	PREDICTED: Raphanus sativus serine carboxypeptidase-like 29 (LOC108818715), mRNA
LOC108854000	XM_018627485.1	AT5G24600	-2.38937	0.01625	PREDICTED: Raphanus sativus uncharacterized LOC108854000 (LOC108854000), mRNA
LOC108846147	XM_018619369.1	LOC108846147	-2.38738	0.00609017	PREDICTED: Raphanus sativus uncharacterized LOC108846147 (LOC108846147), mRNA
LOC108852930	XM_018626403.1	AT4G17030	-2.38563	0.0166903	PREDICTED: Raphanus sativus expansin-like B1 (LOC108852930), mRNA
LOC108828337	XM_018601993.1	AT5G62680	-2.38501	0.000237808	PREDICTED: Raphanus sativus protein NRT1/ PTR FAMILY 2.11-like (LOC108828337), mRNA
LOC108828865	XM_018602537.1	AT1G70920	-2.38386	0.0109555	PREDICTED: Raphanus sativus homeobox-leucine zipper protein ATHB-X-like (LOC108828865), mRNA
LOC108857816	XR_001950387.1	LOC108857816	-2.38309	0.000521915	PREDICTED: Raphanus sativus uncharacterized LOC108857816 (LOC108857816), ncRNA
LOC108834263	XM_018607602.1	AT3G14020	-2.38077	1.76933e-07	PREDICTED: Raphanus sativus nuclear transcription factor Y subunit A-6 (LOC108834263), transcript variant X1, mRNA
LOC108811195	XM_018583237.1	AT1G59910	-2.3797	0.0041517	PREDICTED: Raphanus sativus formin-like protein 7 (LOC108811195), transcript variant X1, mRNA
LOC108834248	XM_018607590.1	AT2G27420	-2.37898	0.00580192	PREDICTED: Raphanus sativus zingipain-2-like (LOC108834248), mRNA
LOC108823497	XM_018596718.1	LOC108823497	-2.37858	0.00193097	PREDICTED: Raphanus sativus disease resistance protein RML1A-like (LOC108823497), mRNA
LOC108823500	XM_018596722.1	LOC108823500	-2.37858	0.00194331	PREDICTED: Raphanus sativus disease resistance protein RML1A-like (LOC108823500), mRNA
LOC108805949	XM_018577946.1	AT1G22910	-2.37274	0.000610943	PREDICTED: Raphanus sativus probable RNA-binding protein ARP1 (LOC108805949), mRNA
LOC108834532	XM_018607869.1	LOC108834532	-2.36969	0.0173701	PREDICTED: Raphanus sativus uncharacterized mitochondrial protein AtMg00810-like (LOC108834532), mRNA
LOC108832731	XM_018606181.1	AT1G67370	-2.3692	0.0198488	PREDICTED: Raphanus sativus uncharacterized LOC108832731 (LOC108832731), mRNA
LOC108831828	XM_018605336.1	AT1G44800	-2.36879	0.0422478	PREDICTED: Raphanus sativus WAT1-related protein At1g44800-like (LOC108831828), mRNA
LOC108856394	XM_018630175.1	AT1G52400	-2.36538	0.00439365	PREDICTED: Raphanus sativus beta-D-glucopyranosyl abscisate beta-glucosidase-like (LOC108856394), mRNA
LOC108828933	XM_018602584.1	AT5G42650	-2.36327	0.00687267	PREDICTED: Raphanus sativus allene oxide synthase, chloroplastic (LOC108828933), mRNA
LOC108837292	XM_018610351.1	AT3G19580	-2.36108	0.0204019	PREDICTED: Raphanus sativus zinc finger protein AZF2-like (LOC108837292), mRNA
LOC108806390	XM_018578491.1	LOC108806390	-2.35566	0.00101665	PREDICTED: Raphanus sativus zinc finger A20 and AN1 domain-containing stress-associated protein 4 (LOC108806390), mRNA
LOC108812809	XM_018585175.1	AT2G28305	-2.35552	0.000831749	PREDICTED: Raphanus sativus cytokinin riboside 5'-monophosphate phosphoribohydrolase LOG1 (LOC108812809), mRNA
LOC108862088	XM_018636118.1	AT3G16470	-2.35462	0.000873069	PREDICTED: Raphanus sativus jacalin-related lectin 35 (LOC108862088), mRNA
LOC108825564	XM_018598876.1	AT5G55970	-2.3524	0.0262398	PREDICTED: Raphanus sativus E3 ubiquitin-protein ligase At4g11680 (LOC108825564), transcript variant X1, mRNA
LOC108828081	XM_018601643.1	LOC108828081	-2.34965	0.0149744	PREDICTED: Raphanus sativus glycine-rich protein DOT1-like (LOC108828081), mRNA
LOC108838697	XM_018611581.1	AT2G30490	-2.34772	6.85942e-05	PREDICTED: Raphanus sativus trans-cinnamate 4-monooxygenase-like (LOC108838697), partial mRNA
LOC108851943	XM_018625420.1	AT4G31730	-2.34285	0.0137789	PREDICTED: Raphanus sativus protein GLUTAMINE DUMPER 1 (LOC108851943), mRNA
LOC108806289	XM_018578354.1	AT2G21510	-2.34184	0.00651847	PREDICTED: Raphanus sativus chaperone protein dnaJ 10 (LOC108806289), transcript variant X1, mRNA
LOC108853694	XM_018627111.1	AT4G29140	-2.33727	0.0156896	PREDICTED: Raphanus sativus protein DETOXIFICATION 51 (LOC108853694), mRNA
LOC108854444	XM_018628009.1	AT4G29140	-2.33727	0.0157319	PREDICTED: Raphanus sativus protein DETOXIFICATION 51 (LOC108854444), mRNA
LOC108848999	XM_018622486.1	AT4G18010	-2.33687	0.0150163	PREDICTED: Raphanus sativus type I inositol polyphosphate 5-phosphatase 2 (LOC108848999), transcript variant X1, mRNA
LOC108810373	XM_018582491.1	AT2G22750	-2.33601	0.0118938	PREDICTED: Raphanus sativus transcription factor bHLH18 (LOC108810373), mRNA
LOC108837852	XM_018610862.1	AT3G16530	-2.32719	0.00604124	PREDICTED: Raphanus sativus lectin-like protein At3g16530 (LOC108837852), partial mRNA
LOC108846125	XM_018619334.1	AT1G70920	-2.32432	0.00283742	PREDICTED: Raphanus sativus homeobox-leucine zipper protein ATHB-X-like (LOC108846125), mRNA
LOC108815148	XM_018587800.1	AT5G14180	-2.32292	0.00692321	PREDICTED: Raphanus sativus triacylglycerol lipase 2 (LOC108815148), mRNA
LOC108828884	XM_018602553.1	LOC108828884	-2.31822	0.0136975	PREDICTED: Raphanus sativus uncharacterized LOC108828884 (LOC108828884), mRNA
LOC108821041	XM_018594088.1	AT4G33550	-2.31783	0.0339907	PREDICTED: Raphanus sativus uncharacterized LOC108821041 (LOC108821041), mRNA
LOC108830347	XM_018603950.1	AT4G09760	-2.31637	0.000710863	PREDICTED: Raphanus sativus probable choline kinase 3 (LOC108830347), transcript variant X1, mRNA
LOC108857166	XM_018631112.1	AT3G55880	-2.31618	0.0181278	PREDICTED: Raphanus sativus uncharacterized LOC108857166 (LOC108857166), mRNA
LOC108847879	XM_018621244.1	AT2G30490	-2.3143	0.000262029	PREDICTED: Raphanus sativus trans-cinnamate 4-monooxygenase-like (LOC108847879), mRNA
LOC108815040	XM_018587699.1	LOC108815040	-2.31298	0.00224893	PREDICTED: Raphanus sativus calcium-binding protein CML38-like (LOC108815040), mRNA
LOC108818880	XM_018591829.1	AT1G18880	-2.31291	0.00210485	PREDICTED: Raphanus sativus protein NRT1/ PTR FAMILY 2.9 (LOC108818880), mRNA
LOC108853732	XM_018627170.1	LOC108853732	-2.30566	0.033729	PREDICTED: Raphanus sativus uncharacterized LOC108853732 (LOC108853732), mRNA
LOC108814576	XM_018587175.1	AT3G54020	-2.30419	0.00722671	PREDICTED: Raphanus sativus phosphatidylinositol:ceramide inositolphosphotransferase 1 (LOC108814576), transcript variant X1, mRNA
LOC108855103	XM_018628817.1	AT2G39400	-2.30377	0.00216932	PREDICTED: Raphanus sativus caffeoylshikimate esterase (LOC108855103), mRNA
LOC108811050	XM_018583113.1	AT3G16800	-2.30078	0.023495	PREDICTED: Raphanus sativus probable protein phosphatase 2C 41 (LOC108811050), mRNA
LOC108814431	XM_018587001.1	AT5G09220	-2.30063	1.13483e-08	PREDICTED: Raphanus sativus amino acid permease 2-like (LOC108814431), mRNA
LOC108813193	XM_018585674.1	AT3G05380	-2.29723	0.0184655	PREDICTED: Raphanus sativus protein ALWAYS EARLY 2-like (LOC108813193), transcript variant X1, mRNA
LOC108825809	XM_018599164.1	AT1G77450	-2.29714	0.0143081	PREDICTED: Raphanus sativus NAC domain-containing protein 2 (LOC108825809), mRNA
LOC108824416	XM_018597839.1	AT5G58700	-2.29684	0.0241901	PREDICTED: Raphanus sativus phosphoinositide phospholipase C 4 (LOC108824416), mRNA
LOC108827315	XM_018600690.1	AT4G27260	-2.29101	0.0262965	PREDICTED: Raphanus sativus indole-3-acetic acid-amido synthetase GH3.5-like (LOC108827315), mRNA
LOC108808500	XM_018580632.1	LOC108808500	-2.28808	0.0148072	PREDICTED: Raphanus sativus uncharacterized LOC108808500 (LOC108808500), mRNA
LOC108811262	XM_018583307.1	AT2G47190	-2.28312	0.00401336	PREDICTED: Raphanus sativus transcription factor MYB108 (LOC108811262), mRNA
LOC108806412	XM_018578521.1	AT3G47080	-2.28145	0.0173237	PREDICTED: Raphanus sativus uncharacterized LOC108806412 (LOC108806412), mRNA
LOC108859425	XM_018633321.1	AT3G05880	-2.28079	0.00973881	PREDICTED: Raphanus sativus hydrophobic protein RCI2A (LOC108859425), mRNA
LOC108849562	XM_018623121.1	AT2G37130	-2.27969	0.00327843	PREDICTED: Raphanus sativus peroxidase 21-like (LOC108849562), mRNA
LOC108813244	XM_018585741.1	AT3G26030	-2.27846	0.00521411	PREDICTED: Raphanus sativus serine/threonine protein phosphatase 2A 55 kDa regulatory subunit B' delta isoform-like (LOC108813244), mRNA
LOC108834386	XM_018607718.1	AT1G59590	-2.27741	0.00173513	PREDICTED: Raphanus sativus uncharacterized LOC108834386 (LOC108834386), mRNA
LOC108823382	XM_018596567.1	AT1G68740	-2.26974	0.009834	PREDICTED: Raphanus sativus phosphate transporter PHO1 homolog 1 (LOC108823382), transcript variant X1, mRNA
LOC108854368	XM_018627906.1	AT4G37580	-2.26946	0.021671	PREDICTED: Raphanus sativus probable N-acetyltransferase HLS1 (LOC108854368), mRNA
LOC108851450	XM_018624883.1	AT4G36900	-2.26878	0.00231814	PREDICTED: Raphanus sativus ethylene-responsive transcription factor RAP2-10 (LOC108851450), mRNA
LOC108859181	XM_018633042.1	AT3G03190	-2.26806	0.0203013	PREDICTED: Raphanus sativus glutathione S-transferase F11 (LOC108859181), mRNA
LOC108817214	XM_018589858.1	AT1G59870	-2.26196	0.000507395	PREDICTED: Raphanus sativus ABC transporter G family member 36 (LOC108817214), mRNA
LOC108808922	XM_018581026.1	AT5G64230	-2.25971	0.0119298	PREDICTED: Raphanus sativus uncharacterized LOC108808922 (LOC108808922), mRNA
LOC108827303	XM_018600680.1	AT4G27260	-2.25809	0.0199999	PREDICTED: Raphanus sativus indole-3-acetic acid-amido synthetase GH3.5-like (LOC108827303), mRNA
LOC108862859	XM_018637118.1	LOC108862859	-2.2542	0.0123742	PREDICTED: Raphanus sativus protein SLOW GREEN 1, chloroplastic-like (LOC108862859), mRNA
LOC108854602	XM_018628206.1	AT4G30450	-2.25137	0.00356616	PREDICTED: Raphanus sativus GPI-anchored CFEM domain protein A (LOC108854602), mRNA
LOC108825853	XM_018599209.1	AT1G59590	-2.25052	0.000284541	PREDICTED: Raphanus sativus uncharacterized LOC108825853 (LOC108825853), mRNA
LOC108810348	XM_018582468.1	AT5G28020	-2.24986	0.0116468	PREDICTED: Raphanus sativus bifunctional L-3-cyanoalanine synthase/cysteine synthase D2 (LOC108810348), mRNA
LOC108845113	XM_018618401.1	AT1G51760	-2.24831	0.00403307	PREDICTED: Raphanus sativus IAA-amino acid hydrolase ILR1-like 4 (LOC108845113), mRNA
LOC108847362	XM_018620583.1	AT5G05190	-2.24818	0.0352489	PREDICTED: Raphanus sativus protein ENHANCED DISEASE RESISTANCE 4-like (LOC108847362), mRNA
LOC108827969	XR_001945750.1	AT5G64850	-2.24645	0.0122618	PREDICTED: Raphanus sativus uncharacterized LOC108827969 (LOC108827969), misc_RNA
LOC108846995	XM_018620166.1	AT2G45720	-2.24424	0.0195463	PREDICTED: Raphanus sativus armadillo repeat-containing protein 3-like (LOC108846995), mRNA
LOC108805697	XM_018577632.1	AT2G34850	-2.24393	0.01784	PREDICTED: Raphanus sativus putative UDP-arabinose 4-epimerase 2 (LOC108805697), mRNA
LOC108860388	XM_018634274.1	LOC108860388	-2.24322	0.000396603	PREDICTED: Raphanus sativus uncharacterized LOC108860388 (LOC108860388), mRNA
LOC108815427	XM_018588034.1	AT1G74370	-2.24174	0.0407356	PREDICTED: Raphanus sativus uncharacterized LOC108815427 (LOC108815427), mRNA
LOC108842729	XM_018615728.1	AT4G20780	-2.24162	0.00393616	PREDICTED: Raphanus sativus calcium-binding protein CML42 (LOC108842729), mRNA
LOC108809774	XM_018581917.1	AT1G14870	-2.23874	0.00764658	PREDICTED: Raphanus sativus protein PLANT CADMIUM RESISTANCE 2 (LOC108809774), mRNA
LOC108825698	XM_018599037.1	AT1G69160	-2.23635	0.0128287	PREDICTED: Raphanus sativus protein BIG GRAIN 1-like E (LOC108825698), mRNA
LOC108805414	XM_018577459.1	LOC108805414	-2.23466	0.0238653	PREDICTED: Raphanus sativus serine acetyltransferase 1, chloroplastic-like (LOC108805414), mRNA
LOC108828514	XM_018602234.1	AT1G73540	-2.23362	0.000704513	PREDICTED: Raphanus sativus nudix hydrolase 21, chloroplastic-like (LOC108828514), mRNA
LOC108848499	XM_018621884.1	LOC108848499	-2.23354	0.00709923	PREDICTED: Raphanus sativus scarecrow-like protein 33 (LOC108848499), transcript variant X1, mRNA
LOC108827366	XM_018600746.1	LOC108827366	-2.23026	0.00265154	PREDICTED: Raphanus sativus uncharacterized LOC108827366 (LOC108827366), mRNA
LOC108821985	XM_018594994.1	LOC108821985	-2.22731	0.00556458	PREDICTED: Raphanus sativus uncharacterized LOC108821985 (LOC108821985), mRNA
LOC108820786	XM_018593792.1	LOC108820786	-2.22704	0.012039	PREDICTED: Raphanus sativus protein SENESCENCE-ASSOCIATED GENE 21, mitochondrial-like (LOC108820786), mRNA
LOC108851905	XM_018625381.1	AT2G41480	-2.22618	0.0145979	PREDICTED: Raphanus sativus peroxidase 25 (LOC108851905), mRNA
LOC108851906	XM_018625382.1	AT2G41480	-2.22618	0.0146396	PREDICTED: Raphanus sativus peroxidase 25 (LOC108851906), mRNA
LOC108849516	XM_018623073.1	AT2G43140	-2.22582	0.00472898	PREDICTED: Raphanus sativus transcription factor bHLH129-like (LOC108849516), transcript variant X1, mRNA
LOC108822426	XM_018595492.1	AT1G12860	-2.22057	0.0227604	PREDICTED: Raphanus sativus transcription factor SCREAM2-like (LOC108822426), transcript variant X1, mRNA
LOC108822436	XM_018595505.1	AT1G12860	-2.22057	0.0228129	PREDICTED: Raphanus sativus transcription factor SCREAM2-like (LOC108822436), transcript variant X1, mRNA
LOC108856487	XM_018630297.1	AT2G04740	-2.22	0.0497187	PREDICTED: Raphanus sativus BTB/POZ domain-containing protein At2g04740 (LOC108856487), mRNA
LOC108843523	XM_018616741.1	AT4G24972	-2.21976	0.0464038	PREDICTED: Raphanus sativus protein TAPETUM DETERMINANT 1 (LOC108843523), mRNA
LOC108859078	XM_018632926.1	AT3G53800	-2.21817	0.0319139	PREDICTED: Raphanus sativus hsp70 nucleotide exchange factor fes1 (LOC108859078), mRNA
LOC108814845	XM_018587475.1	LOC108814845	-2.21357	0.016337	PREDICTED: Raphanus sativus isoflavone reductase homolog P3-like (LOC108814845), mRNA
LOC108809721	XM_018581878.1	AT2G44800	-2.21319	0.0196976	PREDICTED: Raphanus sativus protein DOWNY MILDEW RESISTANCE 6 (LOC108809721), mRNA
LOC108861649	XM_018635564.1	AT3G24110	-2.21037	0.0141853	PREDICTED: Raphanus sativus probable calcium-binding protein CML22 (LOC108861649), transcript variant X1, mRNA
LOC108826255	XM_018599645.1	AT5G60142	-2.21012	0.0331415	PREDICTED: Raphanus sativus B3 domain-containing protein At5g60142-like (LOC108826255), mRNA
LOC108831900	XM_018605401.1	AT4G18010	-2.2097	0.0301754	PREDICTED: Raphanus sativus type I inositol polyphosphate 5-phosphatase 2-like (LOC108831900), transcript variant X1, mRNA
LOC108808689	XM_018580804.1	AT1G14040	-2.2087	0.00492342	PREDICTED: Raphanus sativus phosphate transporter PHO1 homolog 3 (LOC108808689), mRNA
LOC108826349	XM_018599738.1	AT1G78340	-2.20681	0.0293251	PREDICTED: Raphanus sativus glutathione S-transferase U22-like (LOC108826349), mRNA
LOC108827192	XM_018600551.1	AT5G60300	-2.20643	0.00282105	PREDICTED: Raphanus sativus L-type lectin-domain containing receptor kinase I.9-like (LOC108827192), mRNA
LOC108819181	XM_018592179.1	LOC108819181	-2.20517	0.0274393	PREDICTED: Raphanus sativus uncharacterized LOC108819181 (LOC108819181), mRNA
LOC108862594	XM_018636774.1	AT3G23880	-2.20347	0.0130203	PREDICTED: Raphanus sativus F-box/kelch-repeat protein At3g23880 (LOC108862594), mRNA
LOC108826281	XM_018599667.1	AT1G64065	-2.20314	0.00682205	PREDICTED: Raphanus sativus late embryogenesis abundant protein At1g64065 (LOC108826281), mRNA
LOC108838791	XM_018611667.1	AT2G27170	-2.19434	0.0351153	PREDICTED: Raphanus sativus structural maintenance of chromosomes protein 3-like (LOC108838791), mRNA
LOC108830903	XM_018604474.1	LOC108830903	-2.19179	0.00855643	PREDICTED: Raphanus sativus uncharacterized mitochondrial protein AtMg00810-like (LOC108830903), partial mRNA
LOC108829409	XM_018603064.1	AT3G56620	-2.19103	0.0226027	PREDICTED: Raphanus sativus WAT1-related protein At3g56620-like (LOC108829409), mRNA
LOC108834875	XM_018608193.1	AT4G37610	-2.19064	0.0142262	PREDICTED: Raphanus sativus BTB/POZ and TAZ domain-containing protein 5-like (LOC108834875), mRNA
LOC108855695	XM_018629572.1	AT5G47450	-2.18985	0.0485561	PREDICTED: Raphanus sativus aquaporin TIP2-3 (LOC108855695), mRNA
LOC108809602	XM_018581746.1	AT1G29640	-2.18972	0.0321057	PREDICTED: Raphanus sativus uncharacterized LOC108809602 (LOC108809602), mRNA
LOC108852011	XM_018625492.1	LOC108852011	-2.18832	0.0121498	PREDICTED: Raphanus sativus glutaredoxin-like (LOC108852011), mRNA
LOC108821355	XM_018594396.1	LOC108821355	-2.18461	0.00340232	PREDICTED: Raphanus sativus uncharacterized LOC108821355 (LOC108821355), mRNA
LOC108828496	XM_018602212.1	AT1G71110	-2.18308	0.012187	PREDICTED: Raphanus sativus uncharacterized LOC108828496 (LOC108828496), mRNA
LOC108818054	XM_018590906.1	AT1G76900	-2.18278	0.00234632	PREDICTED: Raphanus sativus tubby-like F-box protein 1 (LOC108818054), mRNA
LOC108816197	XM_018588766.1	LOC108816197	-2.17263	0.0101196	PREDICTED: Raphanus sativus uncharacterized LOC108816197 (LOC108816197), mRNA
LOC108827531	XM_018600944.1	AT5G58670	-2.17052	0.0172315	PREDICTED: Raphanus sativus phosphoinositide phospholipase C 1 (LOC108827531), mRNA
LOC108815848	XM_018588366.1	AT1G76490	-2.16992	0.000686038	PREDICTED: Raphanus sativus 3-hydroxy-3-methylglutaryl-coenzyme A reductase 1-like (LOC108815848), mRNA
LOC108861149	XM_018634975.1	AT5G47220	-2.16915	0.0260716	PREDICTED: Raphanus sativus ethylene-responsive transcription factor CRF6-like (LOC108861149), mRNA
LOC108812181	XM_018584366.1	AT2G46490	-2.16703	0.00246126	PREDICTED: Raphanus sativus uncharacterized LOC108812181 (LOC108812181), mRNA
LOC108843720	XM_018616981.1	AT4G24350	-2.16411	0.0015943	PREDICTED: Raphanus sativus bark storage protein A-like (LOC108843720), mRNA
LOC108848454	XM_018621821.1	AT5G23010	-2.16335	0.00846626	PREDICTED: Raphanus sativus methylthioalkylmalate synthase 2, chloroplastic-like (LOC108848454), mRNA
LOC108857078	XM_018631006.1	AT1G50600	-2.15999	9.22183e-05	PREDICTED: Raphanus sativus scarecrow-like protein 5 (LOC108857078), mRNA
LOC108820205	XM_018593182.1	AT1G74100	-2.15528	0.0189051	PREDICTED: Raphanus sativus cytosolic sulfotransferase 16 (LOC108820205), mRNA
LOC108824442	XM_018597874.1	AT1G68160	-2.15311	0.0125629	PREDICTED: Raphanus sativus uncharacterized LOC108824442 (LOC108824442), mRNA
LOC108861732	XM_018635668.1	LOC108861732	-2.151	0.0134954	PREDICTED: Raphanus sativus 60S ribosomal protein L18a-like protein (LOC108861732), mRNA
LOC108818710	XM_018591632.1	AT1G12780	-2.1493	0.00126485	PREDICTED: Raphanus sativus bifunctional UDP-glucose 4-epimerase and UDP-xylose 4-epimerase 1-like (LOC108818710), transcript variant X1, mRNA
LOC108859206	XM_018633081.1	AT3G05800	-2.1487	0.0180316	PREDICTED: Raphanus sativus transcription factor bHLH150-like (LOC108859206), mRNA
LOC108852818	XM_018626329.1	AT1G22360	-2.14802	0.00369515	PREDICTED: Raphanus sativus UDP-glycosyltransferase 85A2 (LOC108852818), mRNA
LOC108816223	XM_018588791.1	AT5G10625	-2.14662	0.00889248	PREDICTED: Raphanus sativus flowering-promoting factor 1-like protein 2 (LOC108816223), mRNA
LOC108834013	XM_018607377.1	AT2G04220	-2.14153	0.0261834	PREDICTED: Raphanus sativus uncharacterized LOC108834013 (LOC108834013), mRNA
LOC108849077	XM_018622580.1	AT2G33620	-2.14142	0.0196471	PREDICTED: Raphanus sativus AT-hook motif nuclear-localized protein 10 (LOC108849077), mRNA
LOC108847074	XM_018620245.1	AT5G13550	-2.13844	0.000679996	PREDICTED: Raphanus sativus sulfate transporter 4.1, chloroplastic (LOC108847074), mRNA
LOC108857803	XM_018631816.1	LOC108857803	-2.13806	0.0317876	PREDICTED: Raphanus sativus transcription factor HFR1-like (LOC108857803), transcript variant X1, mRNA
LOC108818018	XM_018590865.1	AT5G03050	-2.13702	0.00138703	PREDICTED: Raphanus sativus uncharacterized LOC108818018 (LOC108818018), mRNA
LOC108837234	XM_018610295.1	AT1G53903	-2.13623	0.0299315	PREDICTED: Raphanus sativus uncharacterized LOC108837234 (LOC108837234), mRNA
LOC108839370	XM_018612165.1	AT1G30760	-2.13468	0.00109096	PREDICTED: Raphanus sativus flavin-dependent oxidoreductase FOX2 (LOC108839370), mRNA
LOC108811847	XM_018583953.1	AT1G18740	-2.1333	0.000352461	PREDICTED: Raphanus sativus uncharacterized LOC108811847 (LOC108811847), mRNA
LOC108843682	XM_018616935.1	AT4G31780	-2.12938	0.0443722	PREDICTED: Raphanus sativus monogalactosyldiacylglycerol synthase 1, chloroplastic (LOC108843682), mRNA
LOC108812387	XM_018584638.1	AT2G37040	-2.12617	0.00171097	PREDICTED: Raphanus sativus phenylalanine ammonia-lyase 1 (LOC108812387), mRNA
LOC108819172	XM_018592161.1	LOC108819172	-2.12188	0.00207952	PREDICTED: Raphanus sativus uncharacterized LOC108819172 (LOC108819172), transcript variant X1, mRNA
LOC108838319	XM_018611274.1	AT5G66920	-2.12072	0.0183202	PREDICTED: Raphanus sativus L-ascorbate oxidase homolog (LOC108838319), mRNA
LOC108859794	XM_018633705.1	AT2G27420	-2.119	0.0369918	PREDICTED: Raphanus sativus zingipain-2-like (LOC108859794), mRNA
LOC108806266	XM_018578338.1	AT1G14370	-2.11413	0.0433418	PREDICTED: Raphanus sativus protein kinase 2A, chloroplastic-like (LOC108806266), mRNA
LOC108822593	XM_018595710.1	AT1G08920	-2.11325	0.00148285	PREDICTED: Raphanus sativus sugar transporter ERD6-like 3 (LOC108822593), mRNA
LOC108862091	XM_018636122.1	AT3G55120	-2.11293	0.0127905	PREDICTED: Raphanus sativus chalcone--flavonone isomerase (LOC108862091), transcript variant X1, mRNA
LOC108851643	XM_018625102.1	AT2G02240	-2.11182	0.017697	PREDICTED: Raphanus sativus F-box protein At2g02240-like (LOC108851643), mRNA
LOC108832771	XM_018606218.1	AT1G08800	-2.11042	0.00738196	PREDICTED: Raphanus sativus myosin-binding protein 1-like (LOC108832771), mRNA
LOC108806196	XM_018578244.1	LOC108806196	-2.10938	0.00867879	PREDICTED: Raphanus sativus zinc finger protein AZF2-like (LOC108806196), mRNA
LOC108830402	XM_018604001.1	LOC108830402	-2.10767	0.000277817	PREDICTED: Raphanus sativus polyadenylation and cleavage factor homolog 5-like (LOC108830402), mRNA
LOC108851704	XM_018625164.1	LOC108851704	-2.10587	0.00334878	PREDICTED: Raphanus sativus protein RALF-like 32 (LOC108851704), mRNA
LOC108840205	XM_018613039.1	AT5G21326	-2.1054	0.023758	PREDICTED: Raphanus sativus CBL-interacting serine/threonine-protein kinase 26-like (LOC108840205), mRNA
LOC108843527	XM_018616745.1	AT1G80840	-2.10436	0.0134146	PREDICTED: Raphanus sativus probable WRKY transcription factor 40 (LOC108843527), mRNA
LOC108842373	XM_018615268.1	AT5G10820	-2.09338	0.0158172	PREDICTED: Raphanus sativus probable folate-biopterin transporter 6 (LOC108842373), mRNA
LOC108811690	XM_018583783.1	AT4G23190	-2.09294	0.00797615	PREDICTED: Raphanus sativus cysteine-rich receptor-like protein kinase 11 (LOC108811690), mRNA
LOC108844692	XM_018617978.1	AT5G55560	-2.09005	0.0272091	PREDICTED: Raphanus sativus probable serine/threonine-protein kinase WNK11 (LOC108844692), transcript variant X1, mRNA
LOC108848746	XM_018622180.1	AT4G21990	-2.08919	0.00496763	PREDICTED: Raphanus sativus 5'-adenylylsulfate reductase 3, chloroplastic (LOC108848746), mRNA
LOC108819096	XM_018592087.1	AT1G22410	-2.08837	0.0126766	PREDICTED: Raphanus sativus phospho-2-dehydro-3-deoxyheptonate aldolase 1, chloroplastic-like (LOC108819096), mRNA
LOC108851543	XM_018624985.1	AT4G30520	-2.08174	0.00080463	PREDICTED: Raphanus sativus probable LRR receptor-like serine/threonine-protein kinase At4g30520 (LOC108851543), transcript variant X1, mRNA
LOC108817570	XM_018590298.1	AT1G80380	-2.08119	0.0161633	PREDICTED: Raphanus sativus D-glycerate 3-kinase, chloroplastic-like (LOC108817570), mRNA
LOC108844434	XM_018617696.1	AT2G38090	-2.08079	0.0259596	PREDICTED: Raphanus sativus transcription factor DIVARICATA-like (LOC108844434), mRNA
LOC108861731	XM_018635666.1	LOC108861731	-2.08038	0.0169139	PREDICTED: Raphanus sativus 60S ribosomal protein L18a-like protein (LOC108861731), mRNA
LOC108857704	XM_018631715.1	AT3G16530	-2.07465	0.0167795	PREDICTED: Raphanus sativus lectin-like protein At3g16530 (LOC108857704), mRNA
LOC108861363	XM_018635210.1	AT3G15540	-2.07436	0.0391848	PREDICTED: Raphanus sativus auxin-responsive protein IAA19 (LOC108861363), mRNA
LOC108847001	XM_018620172.1	AT2G45660	-2.07434	0.000360365	PREDICTED: Raphanus sativus MADS-box protein SOC1 (LOC108847001), transcript variant X1, mRNA
LOC108820754	XM_018593762.1	AT4G39770	-2.07405	0.013455	PREDICTED: Raphanus sativus probable trehalose-phosphate phosphatase H (LOC108820754), mRNA
LOC108805185	XM_018577157.1	AT5G65280	-2.07271	0.0244084	PREDICTED: Raphanus sativus lanC-like protein GCL1 (LOC108805185), mRNA
LOC108816954	XM_018589525.1	LOC108816954	-2.07195	0.00466558	PREDICTED: Raphanus sativus polyadenylation and cleavage factor homolog 5-like (LOC108816954), mRNA
LOC108855362	XM_018629165.1	AT4G13770	-2.07071	0.0199495	PREDICTED: Raphanus sativus cytochrome P450 83A1 (LOC108855362), mRNA
LOC108851576	XM_018625030.1	AT2G38760	-2.06664	0.00826022	PREDICTED: Raphanus sativus annexin D3 (LOC108851576), mRNA
LOC108852286	XM_018625792.1	AT2G31230	-2.06178	0.0365874	PREDICTED: Raphanus sativus ethylene-responsive transcription factor 15-like (LOC108852286), mRNA
LOC108852736	XM_018626229.1	AT1G12540	-2.05938	0.0296889	PREDICTED: Raphanus sativus transcription factor bHLH55 (LOC108852736), transcript variant X1, mRNA
LOC108857738	XM_018631749.1	AT5G63140	-2.05836	0.0184169	PREDICTED: Raphanus sativus probable inactive purple acid phosphatase 29 (LOC108857738), mRNA
LOC108862456	XM_018636594.1	AT3G21230	-2.05805	0.0110243	PREDICTED: Raphanus sativus 4-coumarate--CoA ligase 4-like (LOC108862456), mRNA
LOC108825482	XM_018598783.1	AT5G22140	-2.05805	0.0097706	PREDICTED: Raphanus sativus apoptosis-inducing factor 2 (LOC108825482), mRNA
LOC108809007	XM_018581129.1	LOC108809007	-2.05729	0.0003053	PREDICTED: Raphanus sativus uncharacterized LOC108809007 (LOC108809007), mRNA
LOC108819337	XM_018592351.1	AT1G47480	-2.0567	0.00980233	PREDICTED: Raphanus sativus probable carboxylesterase 2 (LOC108819337), mRNA
LOC108823589	XM_018596826.1	AT1G59740	-2.05299	0.0116121	PREDICTED: Raphanus sativus protein NRT1/ PTR FAMILY 4.3 (LOC108823589), mRNA
LOC108848380	XM_018621735.1	AT5G47710	-2.04409	0.0270948	PREDICTED: Raphanus sativus protein C2-DOMAIN ABA-RELATED 11 (LOC108848380), transcript variant X1, mRNA
LOC108824400	XM_018597819.1	LOC108824400	-2.04346	0.00183293	PREDICTED: Raphanus sativus uncharacterized LOC108824400 (LOC108824400), mRNA
LOC108862800	XM_018637046.1	AT3G12750	-2.04286	0.00967546	PREDICTED: Raphanus sativus zinc transporter 1 (LOC108862800), mRNA
LOC108841731	XM_018614487.1	AT1G70700	-2.03926	0.0237046	PREDICTED: Raphanus sativus protein TIFY 7-like (LOC108841731), mRNA
LOC108822450	XM_018595527.1	LOC108822450	-2.03912	0.0233902	PREDICTED: Raphanus sativus CSC1-like protein ERD4 (LOC108822450), mRNA
LOC108811621	XM_018583690.1	LOC108811621	-2.0367	0.0191001	PREDICTED: Raphanus sativus uncharacterized LOC108811621 (LOC108811621), mRNA
LOC108848396	XM_018621753.1	AT2G36420	-2.03635	0.0287252	PREDICTED: Raphanus sativus uncharacterized LOC108848396 (LOC108848396), mRNA
LOC108823290	XM_018596463.1	AT1G70520	-2.03451	0.00659437	PREDICTED: Raphanus sativus cysteine-rich receptor-like protein kinase 2 (LOC108823290), mRNA
LOC108817461	XM_018590156.1	AT1G76990	-2.03388	0.00105746	PREDICTED: Raphanus sativus ACT domain-containing protein ACR3 (LOC108817461), mRNA
LOC108818875	XM_018591827.1	AT5G04040	-2.03043	0.0351821	PREDICTED: Raphanus sativus triacylglycerol lipase SDP1-like (LOC108818875), transcript variant X1, mRNA
LOC108823666	XM_018596922.1	LOC108823666	-2.02943	0.0226553	PREDICTED: Raphanus sativus probable serine/threonine-protein kinase Cx32, chloroplastic (LOC108823666), mRNA
LOC108811182	XM_018583224.1	AT1G27360	-2.02685	0.0236522	PREDICTED: Raphanus sativus squamosa promoter-binding-like protein 11 (LOC108811182), mRNA
LOC108854990	XM_018628672.1	LOC108854990	-2.0258	0.00740792	PREDICTED: Raphanus sativus uncharacterized protein At4g14450, chloroplastic-like (LOC108854990), mRNA
LOC108848403	XM_018621760.1	AT3G61430	-2.0219	0.00725228	PREDICTED: Raphanus sativus aquaporin PIP1-1-like (LOC108848403), transcript variant X1, mRNA
LOC108831011	XM_018604567.1	AT1G44800	-2.02017	0.0140631	PREDICTED: Raphanus sativus WAT1-related protein At1g44800-like (LOC108831011), mRNA
LOC108824237	XM_018597611.1	LOC108824237	-2.01958	0.0132939	PREDICTED: Raphanus sativus probable calcium-binding protein CML10 (LOC108824237), mRNA
LOC108843703	XM_018616959.1	AT5G07440	-2.01699	0.00942397	PREDICTED: Raphanus sativus glutamate dehydrogenase 2-like (LOC108843703), mRNA
LOC108851309	XM_018624718.1	AT4G38810	-2.01684	0.0252349	PREDICTED: Raphanus sativus uncharacterized LOC108851309 (LOC108851309), mRNA
LOC108823090	XM_018596328.1	AT1G28960	-2.01364	0.0286654	PREDICTED: Raphanus sativus nudix hydrolase 15, mitochondrial (LOC108823090), transcript variant X1, mRNA
LOC108832190	XM_018605686.1	AT4G34138	-2.0135	0.0118221	PREDICTED: Raphanus sativus UDP-glycosyltransferase 73B1-like (LOC108832190), mRNA
LOC108857681	XM_018631692.1	AT3G10120	-2.01284	0.0372614	PREDICTED: Raphanus sativus uncharacterized LOC108857681 (LOC108857681), mRNA
LOC108844650	XM_018617937.1	AT1G20500	-2.01135	0.0171403	PREDICTED: Raphanus sativus 4-coumarate--CoA ligase-like 4 (LOC108844650), mRNA
LOC108860299	XM_018634197.1	AT3G16530	-2.01054	0.0271519	PREDICTED: Raphanus sativus lectin-like protein At3g16530 (LOC108860299), mRNA
LOC108822526	XM_018595635.1	AT4G15233	-2.00817	0.0256247	PREDICTED: Raphanus sativus ABC transporter G family member 42-like (LOC108822526), mRNA
LOC108844506	XM_018617773.1	LOC108844506	-2.0081	0.00226242	PREDICTED: Raphanus sativus uncharacterized LOC108844506 (LOC108844506), mRNA
LOC108842865	XM_018615909.1	AT1G75800	-2.0081	0.00228994	PREDICTED: Raphanus sativus thaumatin-like protein 1b (LOC108842865), mRNA
LOC108837681	XM_018610705.1	AT3G16940	-2.00301	0.0335326	PREDICTED: Raphanus sativus calmodulin-binding transcription activator 6-like (LOC108837681), partial mRNA
LOC108842687	XM_018615671.1	AT5G17230	-2.00087	0.0445214	PREDICTED: Raphanus sativus phytoene synthase, chloroplastic (LOC108842687), transcript variant X1, mRNA
LOC108824344	XM_018597757.1	AT1G71870	-1.99933	0.0448208	PREDICTED: Raphanus sativus protein DETOXIFICATION 54 (LOC108824344), mRNA
LOC108828052	XM_018601609.1	AT4G30450	-1.99866	0.00485781	PREDICTED: Raphanus sativus lysozyme D-like (LOC108828052), mRNA
LOC108823057	XM_018596285.1	AT4G18070	-1.99699	0.028251	PREDICTED: Raphanus sativus PHD finger protein rhinoceros-like (LOC108823057), mRNA
LOC108810303	XM_018582419.1	AT5G44270	-1.98987	0.0368571	PREDICTED: Raphanus sativus protein TPX2-like (LOC108810303), transcript variant X1, mRNA
LOC108857628	XM_018631630.1	AT3G22370	-1.98429	0.00135708	PREDICTED: Raphanus sativus ubiquinol oxidase 1a, mitochondrial-like (LOC108857628), mRNA
LOC108837860	XM_018610868.1	AT1G72540	-1.98187	0.0201507	PREDICTED: Raphanus sativus putative receptor-like protein kinase At1g72540 (LOC108837860), mRNA
LOC108844063	XM_018617263.1	AT2G30860	-1.98088	0.00104112	PREDICTED: Raphanus sativus glutathione S-transferase F9-like (LOC108844063), mRNA
LOC108848653	XM_018622072.1	AT4G19880	-1.97939	0.00179621	PREDICTED: Raphanus sativus glutathionyl-hydroquinone reductase YqjG (LOC108848653), mRNA
LOC108862012	XM_018636016.1	AT3G01830	-1.97872	0.0345828	PREDICTED: Raphanus sativus probable calcium-binding protein CML40 (LOC108862012), mRNA
LOC108806511	XM_018578653.1	LOC108806511	-1.97602	0.031101	PREDICTED: Raphanus sativus probable protein phosphatase 2C 49 (LOC108806511), mRNA
LOC108822445	XM_018595520.1	LOC108822445	-1.97352	0.0279598	PREDICTED: Raphanus sativus CSC1-like protein ERD4 (LOC108822445), mRNA
LOC108819031	XM_018592015.1	LOC108819031	-1.97342	0.0347152	PREDICTED: Raphanus sativus protein SRC2 homolog (LOC108819031), mRNA
LOC108855392	XM_018629200.1	AT2G22630	-1.97315	0.00861755	PREDICTED: Raphanus sativus agamous-like MADS-box protein AGL17 (LOC108855392), transcript variant X1, mRNA
LOC108806023	XM_018578033.1	AT2G17540	-1.97279	0.0274969	PREDICTED: Raphanus sativus uncharacterized LOC108806023 (LOC108806023), transcript variant X1, mRNA
LOC108835802	XM_018609026.1	AT3G49360	-1.97212	0.0133742	PREDICTED: Raphanus sativus probable 6-phosphogluconolactonase 2 (LOC108835802), mRNA
LOC108849629	XM_018623213.1	AT2G34260	-1.96882	0.0489427	PREDICTED: Raphanus sativus WD repeat-containing protein 55-like (LOC108849629), transcript variant X1, mRNA
LOC108824154	XM_018597525.1	AT4G01250	-1.96855	0.0268656	PREDICTED: Raphanus sativus WRKY transcription factor 22-like (LOC108824154), mRNA
LOC108857784	XM_018631797.1	AT1G09950	-1.96339	0.0432687	PREDICTED: Raphanus sativus transcription factor TGA1-like (LOC108857784), mRNA
LOC108817048	XM_018589640.1	AT5G16990	-1.96074	0.0446711	PREDICTED: Raphanus sativus NADP-dependent alkenal double bond reductase P2 (LOC108817048), mRNA
LOC108859880	XM_018633786.1	AT1G33700	-1.95962	0.00817414	PREDICTED: Raphanus sativus non-lysosomal glucosylceramidase (LOC108859880), mRNA
LOC108852826	XM_018626308.1	LOC108852826	-1.95847	0.0438565	PREDICTED: Raphanus sativus uncharacterized LOC108852826 (LOC108852826), mRNA
LOC108855016	XM_018628702.1	LOC108855016	-1.95488	0.00168715	PREDICTED: Raphanus sativus uncharacterized LOC108855016 (LOC108855016), mRNA
LOC108859403	XM_018633301.1	AT3G60490	-1.95419	0.0102824	PREDICTED: Raphanus sativus ethylene-responsive transcription factor ERF035 (LOC108859403), mRNA
LOC108857105	XM_018631036.1	AT3G23030	-1.95379	0.0153941	PREDICTED: Raphanus sativus auxin-responsive protein IAA2-like (LOC108857105), mRNA
LOC108848384	XM_018621740.1	AT4G24160	-1.95375	0.0367897	PREDICTED: Raphanus sativus 1-acylglycerol-3-phosphate O-acyltransferase (LOC108848384), mRNA
LOC108836210	XM_018609403.1	LOC108836210	-1.95336	0.0203516	PREDICTED: Raphanus sativus uncharacterized LOC108836210 (LOC108836210), partial mRNA
LOC108806153	XM_018578189.1	LOC108806153	-1.95062	0.0131761	PREDICTED: Raphanus sativus flavonol synthase 3-like (LOC108806153), mRNA
LOC108813684	XM_018586314.1	AT2G27500	-1.95029	0.0281339	PREDICTED: Raphanus sativus glucan endo-1,3-beta-glucosidase 14-like (LOC108813684), mRNA
LOC108827761	XM_018601239.1	AT1G72450	-1.94411	0.0168243	PREDICTED: Raphanus sativus protein TIFY 11B (LOC108827761), mRNA
LOC108822910	XM_018596110.1	AT1G20510	-1.9438	0.0187589	PREDICTED: Raphanus sativus 4-coumarate--CoA ligase-like 5 (LOC108822910), mRNA
LOC108823122	XM_018596387.1	AT1G11670	-1.94151	0.0469376	PREDICTED: Raphanus sativus protein DETOXIFICATION 36 (LOC108823122), mRNA
LOC108862625	XM_018636815.1	AT3G22850	-1.93768	0.0298708	PREDICTED: Raphanus sativus stem-specific protein TSJT1-like (LOC108862625), mRNA
LOC108862886	XM_018637149.1	AT3G11320	-1.93593	0.0181759	PREDICTED: Raphanus sativus probable sugar phosphate/phosphate translocator At3g11320 (LOC108862886), mRNA
LOC108828974	XM_018602623.1	AT3G47980	-1.93538	0.00699865	PREDICTED: Raphanus sativus uncharacterized LOC108828974 (LOC108828974), transcript variant X1, mRNA
LOC108852828	XM_018626306.1	AT2G27220	-1.93349	0.0276696	PREDICTED: Raphanus sativus BEL1-like homeodomain protein 5 (LOC108852828), transcript variant X1, mRNA
LOC108806696	XM_018578869.1	AT2G17840	-1.92995	0.0393247	PREDICTED: Raphanus sativus senescence/dehydration-associated protein At3g51250-like (LOC108806696), mRNA
LOC108817575	XM_018590303.1	AT1G73080	-1.92889	0.0338599	PREDICTED: Raphanus sativus leucine-rich repeat receptor-like protein kinase PEPR1 (LOC108817575), transcript variant X1, mRNA
LOC108812200	XM_018584389.1	AT2G01340	-1.92885	0.0238117	PREDICTED: Raphanus sativus uncharacterized protein At1g66480-like (LOC108812200), mRNA
LOC108806151	XM_018578186.1	AT1G23080	-1.92538	0.0341871	PREDICTED: Raphanus sativus auxin efflux carrier component 7 (LOC108806151), mRNA
LOC108849630	XM_018623215.1	AT2G34310	-1.92247	0.0255131	PREDICTED: Raphanus sativus uncharacterized LOC108849630 (LOC108849630), mRNA
LOC108859156	XM_018633016.1	AT3G11170	-1.92209	0.0322347	PREDICTED: Raphanus sativus omega-3 fatty acid desaturase, chloroplastic (LOC108859156), mRNA
LOC108852228	XM_018625733.1	AT2G32030	-1.91799	0.0044142	PREDICTED: Raphanus sativus uncharacterized N-acetyltransferase p20-like (LOC108852228), mRNA
LOC108822375	XM_018595434.1	AT5G20050	-1.91599	0.0468613	PREDICTED: Raphanus sativus probable receptor-like protein kinase At5g20050 (LOC108822375), mRNA
LOC108838143	XM_018611112.1	AT2G15130	-1.91157	0.0252905	PREDICTED: Raphanus sativus uncharacterized LOC108838143 (LOC108838143), mRNA
LOC108840246	XM_018613086.1	AT4G36500	-1.91123	0.0111275	PREDICTED: Raphanus sativus uncharacterized LOC108840246 (LOC108840246), mRNA
LOC108857978	XM_018631977.1	AT3G11840	-1.9109	0.0234426	PREDICTED: Raphanus sativus E3 ubiquitin-protein ligase PUB24-like (LOC108857978), mRNA
LOC108840173	XM_018613002.1	AT1G09575	-1.90978	0.0224451	PREDICTED: Raphanus sativus calcium uniporter protein 6, mitochondrial (LOC108840173), mRNA
LOC108812184	XM_018584370.1	AT2G44210	-1.90729	0.0106169	PREDICTED: Raphanus sativus uncharacterized LOC108812184 (LOC108812184), mRNA
LOC108835899	XM_018609118.1	AT5G54500	-1.90693	0.000811379	PREDICTED: Raphanus sativus NAD(P)H dehydrogenase (quinone) FQR1-like (LOC108835899), mRNA
LOC108806149	XM_018578184.1	LOC108806149	-1.90688	0.0032959	PREDICTED: Raphanus sativus uncharacterized LOC108806149 (LOC108806149), mRNA
LOC108818914	XM_018591870.1	AT1G18300	-1.90524	0.0124871	PREDICTED: Raphanus sativus nudix hydrolase 4-like (LOC108818914), mRNA
LOC108857111	XM_018631043.1	AT1G09500	-1.90512	0.0295677	PREDICTED: Raphanus sativus tetraketide alpha-pyrone reductase 1-like (LOC108857111), mRNA
LOC108840380	XM_018613213.1	AT4G34600	-1.90455	0.00753922	PREDICTED: Raphanus sativus uncharacterized LOC108840380 (LOC108840380), mRNA
LOC108860160	XM_018634065.1	AT3G49820	-1.90287	0.0424652	PREDICTED: Raphanus sativus uncharacterized LOC108860160 (LOC108860160), mRNA
LOC108859266	XM_018633189.1	AT1G21790	-1.9015	0.0410229	PREDICTED: Raphanus sativus TLC domain-containing protein 2 (LOC108859266), mRNA
LOC108807033	XM_018579270.1	AT2G35000	-1.89846	0.00153834	PREDICTED: Raphanus sativus E3 ubiquitin-protein ligase ATL9-like (LOC108807033), mRNA
LOC108863084	XM_018637391.1	AT3G15520	-1.8962	0.0387683	PREDICTED: Raphanus sativus peptidyl-prolyl cis-trans isomerase CYP37, chloroplastic (LOC108863084), transcript variant X1, mRNA
LOC108810019	XM_018582146.1	LOC108810019	-1.89416	0.00200509	PREDICTED: Raphanus sativus COBRA-like protein 5 (LOC108810019), mRNA
LOC108815913	XM_018588445.1	AT5G10970	-1.89368	0.0208554	PREDICTED: Raphanus sativus zinc finger protein 3 (LOC108815913), mRNA
LOC108819414	XM_018592446.1	LOC108819414	-1.89298	0.0402373	PREDICTED: Raphanus sativus uncharacterized LOC108819414 (LOC108819414), transcript variant X1, mRNA
LOC108819347	XM_018592364.1	AT1G77420	-1.89257	0.0332066	PREDICTED: Raphanus sativus caffeoylshikimate esterase (LOC108819347), mRNA
LOC108855076	XM_018628782.1	AT2G37040	-1.88905	0.0174166	PREDICTED: Raphanus sativus phenylalanine ammonia-lyase 1-like (LOC108855076), mRNA
LOC108814698	XM_018587317.1	AT1G69570	-1.88857	0.0477073	PREDICTED: Raphanus sativus cyclic dof factor 5-like (LOC108814698), mRNA
LOC108814714	XM_018587338.1	AT1G69570	-1.88857	0.0477843	PREDICTED: Raphanus sativus cyclic dof factor 5-like (LOC108814714), mRNA
LOC108853269	XM_018626702.1	LOC108853269	-1.88605	0.0247389	PREDICTED: Raphanus sativus uncharacterized LOC108853269 (LOC108853269), mRNA
LOC108833688	XM_018607098.1	AT2G32150	-1.88596	0.0258476	PREDICTED: Raphanus sativus uncharacterized protein C24B11.05-like (LOC108833688), mRNA
LOC108838471	XM_018611403.1	AT1G08920	-1.88556	0.0153518	PREDICTED: Raphanus sativus sugar transporter ERD6-like 3 (LOC108838471), mRNA
LOC108862434	XM_018636568.1	AT5G62220	-1.88518	0.0227078	PREDICTED: Raphanus sativus xyloglucan galactosyltransferase XLT2 (LOC108862434), mRNA
LOC108862101	XM_018636135.1	AT5G64850	-1.88486	0.0364531	PREDICTED: Raphanus sativus uncharacterized LOC108862101 (LOC108862101), mRNA
LOC108848237	XM_018621547.1	AT2G42190	-1.87792	0.0329462	PREDICTED: Raphanus sativus uncharacterized LOC108848237 (LOC108848237), mRNA
LOC108824184	XM_018597562.1	LOC108824184	-1.87743	0.0166458	PREDICTED: Raphanus sativus dehydration-responsive element-binding protein 2A-like (LOC108824184), mRNA
LOC108852516	XM_018626025.1	AT1G07520	-1.87683	0.0102496	PREDICTED: Raphanus sativus scarecrow-like protein 31 (LOC108852516), mRNA
LOC108842369	XM_018615258.1	AT4G18530	-1.87158	0.038217	PREDICTED: Raphanus sativus uncharacterized LOC108842369 (LOC108842369), transcript variant X1, mRNA
LOC108815823	XM_018588333.1	AT5G11950	-1.87076	0.00269595	PREDICTED: Raphanus sativus cytokinin riboside 5'-monophosphate phosphoribohydrolase LOG8-like (LOC108815823), mRNA
LOC108815942	XM_018588485.1	AT5G06510	-1.87054	0.0137382	PREDICTED: Raphanus sativus nuclear transcription factor Y subunit A-10 (LOC108815942), transcript variant X1, mRNA
LOC108852236	XM_018625740.1	AT4G37070	-1.87035	0.0403791	PREDICTED: Raphanus sativus patatin-like protein 1 (LOC108852236), transcript variant X1, mRNA
LOC108855764	XM_018629655.1	AT2G30360	-1.86968	0.0213626	PREDICTED: Raphanus sativus CBL-interacting serine/threonine-protein kinase 11-like (LOC108855764), mRNA
LOC108808217	XM_018580399.1	AT1G18740	-1.86913	0.0132153	PREDICTED: Raphanus sativus uncharacterized LOC108808217 (LOC108808217), mRNA
LOC108823099	XM_018596344.1	AT1G28960	-1.86871	0.0431222	PREDICTED: Raphanus sativus nudix hydrolase 15, mitochondrial (LOC108823099), transcript variant X1, mRNA
LOC108862624	XM_018636814.1	AT3G22850	-1.86788	0.0124117	PREDICTED: Raphanus sativus stem-specific protein TSJT1-like (LOC108862624), mRNA
LOC108842740	XM_018615750.1	LOC108842740	-1.86569	0.0420307	PREDICTED: Raphanus sativus uncharacterized LOC108842740 (LOC108842740), mRNA
LOC108841843	XM_018614616.1	AT5G07860	-1.86539	0.0302986	PREDICTED: Raphanus sativus uncharacterized acetyltransferase At3g50280-like (LOC108841843), mRNA
LOC108855681	XM_018629556.1	AT2G38120	-1.86536	0.00244659	PREDICTED: Raphanus sativus auxin transporter protein 1-like (LOC108855681), mRNA
LOC108850328	XM_018623882.1	AT1G17170	-1.86525	0.0240815	PREDICTED: Raphanus sativus glutathione S-transferase U24 (LOC108850328), mRNA
LOC108850349	XM_018623902.1	AT1G17170	-1.86525	0.0241358	PREDICTED: Raphanus sativus glutathione S-transferase U24 (LOC108850349), mRNA
LOC108817256	XM_018589902.1	AT1G74930	-1.862	0.0254018	PREDICTED: Raphanus sativus ethylene-responsive transcription factor ERF018-like (LOC108817256), mRNA
LOC108823566	XM_018596801.1	AT1G70140	-1.86186	0.0400965	PREDICTED: Raphanus sativus formin-like protein 8 (LOC108823566), mRNA
LOC108823576	XM_018596811.1	AT1G70140	-1.86186	0.0401669	PREDICTED: Raphanus sativus formin-like protein 8 (LOC108823576), mRNA
LOC108861563	XM_018635458.1	AT3G01350	-1.86158	0.0466326	PREDICTED: Raphanus sativus protein NRT1/ PTR FAMILY 5.9 (LOC108861563), mRNA
LOC108820841	XM_018593860.1	AT4G37400	-1.86073	0.0210075	PREDICTED: Raphanus sativus cytochrome P450 81F3-like (LOC108820841), transcript variant X1, mRNA
LOC108824333	XM_018597742.1	AT1G72416	-1.85872	0.0210581	PREDICTED: Raphanus sativus chaperone protein DnaJ (LOC108824333), transcript variant X1, mRNA
LOC108849868	XM_018623482.1	AT3G51500	-1.85823	0.00169899	PREDICTED: Raphanus sativus diacylglycerol O-acyltransferase 2-like (LOC108849868), mRNA
LOC108855108	XM_018628825.1	AT4G11070	-1.85545	0.034319	PREDICTED: Raphanus sativus probable WRKY transcription factor 53 (LOC108855108), mRNA
LOC108812235	XM_018584433.1	AT2G40900	-1.84992	0.0223404	PREDICTED: Raphanus sativus WAT1-related protein At2g40900-like (LOC108812235), mRNA
LOC108815200	XM_018587849.1	LOC108815200	-1.84377	0.0193963	PREDICTED: Raphanus sativus uncharacterized LOC108815200 (LOC108815200), mRNA
LOC108822973	XM_018596188.1	AT1G49450	-1.8422	0.00293671	PREDICTED: Raphanus sativus myosin heavy chain kinase C (LOC108822973), mRNA
LOC108828328	XM_018601987.1	AT5G58500	-1.83813	0.000532049	PREDICTED: Raphanus sativus protein LIGHT-DEPENDENT SHORT HYPOCOTYLS 5 (LOC108828328), mRNA
LOC108849361	XM_018622906.1	AT4G25470	-1.83485	0.036319	PREDICTED: Raphanus sativus dehydration-responsive element-binding protein 1A-like (LOC108849361), mRNA
LOC108813271	XM_018585788.1	AT2G20610	-1.83483	0.00233222	PREDICTED: Raphanus sativus S-alkyl-thiohydroximate lyase SUR1 (LOC108813271), mRNA
LOC108844708	XM_018617999.1	AT5G17330	-1.83148	0.0146814	PREDICTED: Raphanus sativus glutamate decarboxylase 1-like (LOC108844708), mRNA
LOC108828380	XM_018602049.1	AT1G80840	-1.83047	0.0397454	PREDICTED: Raphanus sativus probable WRKY transcription factor 40 (LOC108828380), mRNA
LOC108839878	XM_018612660.1	AT4G39770	-1.82835	0.043709	PREDICTED: Raphanus sativus probable trehalose-phosphate phosphatase H (LOC108839878), mRNA
LOC108818299	XM_018591232.1	AT1G71960	-1.82803	0.0216194	PREDICTED: Raphanus sativus ABC transporter G family member 25-like (LOC108818299), mRNA
LOC108862802	XM_018637048.1	AT3G23920	-1.82776	0.0467088	PREDICTED: Raphanus sativus beta-amylase 1, chloroplastic (LOC108862802), mRNA
LOC108808468	XM_018580608.1	AT1G20380	-1.8244	0.03565	PREDICTED: Raphanus sativus prolyl endopeptidase (LOC108808468), mRNA
LOC108851844	XM_018625312.1	AT2G46690	-1.82062	0.0280757	PREDICTED: Raphanus sativus auxin-responsive protein SAUR32-like (LOC108851844), mRNA
LOC108861100	XM_018634928.1	AT3G12320	-1.81868	0.0177921	PREDICTED: Raphanus sativus protein LNK3-like (LOC108861100), mRNA
LOC108805759	XM_018577696.1	AT1G73080	-1.8162	0.0470908	PREDICTED: Raphanus sativus leucine-rich repeat receptor-like protein kinase PEPR1 (LOC108805759), mRNA
LOC108805782	XM_018577722.1	AT1G73080	-1.8162	0.0471674	PREDICTED: Raphanus sativus leucine-rich repeat receptor-like protein kinase PEPR1 (LOC108805782), mRNA
LOC108825604	XM_018598929.1	AT1G70700	-1.8157	0.0498744	PREDICTED: Raphanus sativus protein TIFY 7-like (LOC108825604), mRNA
LOC108824940	XM_018598299.1	AT5G60200	-1.81039	0.0268082	PREDICTED: Raphanus sativus dof zinc finger protein DOF5.3-like (LOC108824940), mRNA
LOC108851784	XM_018625253.1	AT4G17800	-1.80398	0.00803213	PREDICTED: Raphanus sativus AT-hook motif nuclear-localized protein 23 (LOC108851784), mRNA
LOC108856882	XM_018630782.1	AT1G04280	-1.80386	0.0164683	PREDICTED: Raphanus sativus uncharacterized LOC108856882 (LOC108856882), transcript variant X1, mRNA
LOC108813741	XM_018586387.1	AT2G46320	-1.80077	0.0145561	PREDICTED: Raphanus sativus mitochondrial carrier protein MTM1-like (LOC108813741), mRNA
LOC108813185	XM_018585663.1	AT2G46830	-1.8004	0.0011673	PREDICTED: Raphanus sativus protein CCA1 (LOC108813185), transcript variant X1, mRNA
LOC108858602	XM_018632509.1	AT3G55950	-1.79656	0.0457192	PREDICTED: Raphanus sativus putative serine/threonine-protein kinase-like protein CCR3 (LOC108858602), mRNA
LOC108856293	XM_018630062.1	AT3G12090	-1.79607	0.0205531	PREDICTED: Raphanus sativus tetraspanin-6 (LOC108856293), mRNA
LOC108806246	XM_018578308.1	AT2G22540	-1.79343	0.00873989	PREDICTED: Raphanus sativus MADS-box protein SVP (LOC108806246), mRNA
LOC108840384	XM_018613217.1	LOC108840384	-1.78998	0.0122993	PREDICTED: Raphanus sativus uncharacterized LOC108840384 (LOC108840384), mRNA
LOC108844900	XM_018618185.1	AT5G14120	-1.78684	0.0141445	PREDICTED: Raphanus sativus protein NUCLEAR FUSION DEFECTIVE 4-like (LOC108844900), mRNA
LOC108861461	XM_018635326.1	AT3G56620	-1.78224	0.0484016	PREDICTED: Raphanus sativus WAT1-related protein At3g56620-like (LOC108861461), mRNA
LOC108862484	XM_018636625.1	AT3G56620	-1.78224	0.0484788	PREDICTED: Raphanus sativus WAT1-related protein At3g56620-like (LOC108862484), mRNA
LOC108806955	XM_018579172.1	AT2G30840	-1.78082	0.034848	PREDICTED: Raphanus sativus probable 2-oxoacid dependent dioxygenase (LOC108806955), mRNA
LOC108814498	XM_018587085.1	AT5G10300	-1.77931	0.0160768	PREDICTED: Raphanus sativus alpha-hydroxynitrile lyase (LOC108814498), mRNA
LOC108822859	XM_018596049.1	AT5G03200	-1.77431	0.0326224	PREDICTED: Raphanus sativus probable E3 ubiquitin-protein ligase LOG2 (LOC108822859), mRNA
LOC108847937	XM_018621313.1	AT2G31900	-1.76515	0.0259036	PREDICTED: Raphanus sativus myosin-12 (LOC108847937), transcript variant X1, mRNA
LOC108819559	XM_018592618.1	AT4G36040	-1.76183	0.041454	PREDICTED: Raphanus sativus chaperone protein dnaJ 11, chloroplastic-like (LOC108819559), mRNA
LOC108859225	XM_018633105.1	AT1G02950	-1.75905	0.0157746	PREDICTED: Raphanus sativus glutathione S-transferase F4-like (LOC108859225), transcript variant X1, mRNA
LOC108835594	XM_018608826.1	AT1G77690	-1.75739	0.0317245	PREDICTED: Raphanus sativus auxin transporter-like protein 3 (LOC108835594), mRNA
LOC108812651	XM_018584974.1	AT3G16440	-1.7495	0.00184518	PREDICTED: Raphanus sativus jacalin-related lectin 32 (LOC108812651), transcript variant X1, mRNA
LOC108829906	XM_018603499.1	AT2G37040	-1.74838	0.0290846	PREDICTED: Raphanus sativus phenylalanine ammonia-lyase 1-like (LOC108829906), mRNA
LOC108830873	XR_001946248.1	AT3G22890	-1.7457	0.012905	PREDICTED: Raphanus sativus ATP sulfurylase 1, chloroplastic-like (LOC108830873), misc_RNA
LOC108805171	XM_018577143.1	AT3G21670	-1.74461	0.00110801	PREDICTED: Raphanus sativus protein NRT1/ PTR FAMILY 6.4 (LOC108805171), mRNA
LOC108831037	XM_018604608.1	AT1G29050	-1.74326	0.0111621	PREDICTED: Raphanus sativus protein trichome birefringence-like 38 (LOC108831037), mRNA
LOC108815807	XM_018588305.1	AT1G79340	-1.7431	0.0385609	PREDICTED: Raphanus sativus metacaspase-7-like (LOC108815807), mRNA
LOC108806422	XM_018578531.1	AT3G48350	-1.73871	0.0444467	PREDICTED: Raphanus sativus KDEL-tailed cysteine endopeptidase CEP3 (LOC108806422), mRNA
LOC108805815	XM_018577772.1	AT1G18210	-1.73858	0.0367223	PREDICTED: Raphanus sativus probable calcium-binding protein CML27 (LOC108805815), mRNA
LOC108850312	XM_018623867.1	AT3G28930	-1.73321	0.0448956	PREDICTED: Raphanus sativus protein AIG2-like (LOC108850312), partial mRNA
LOC108839974	XM_018612778.1	AT1G74100	-1.7324	0.0377381	PREDICTED: Raphanus sativus cytosolic sulfotransferase 16-like (LOC108839974), mRNA
LOC108853972	XM_018627452.1	AT3G28930	-1.72942	0.0320412	PREDICTED: Raphanus sativus protein AIG2-like (LOC108853972), mRNA
LOC108812010	XM_018584141.1	AT2G37170	-1.7265	0.0376019	PREDICTED: Raphanus sativus aquaporin PIP2-2-like (LOC108812010), mRNA
LOC108812206	XM_018584396.1	AT2G37170	-1.7265	0.03767	PREDICTED: Raphanus sativus aquaporin PIP2-2-like (LOC108812206), mRNA
LOC108835321	XM_018608592.1	LOC108835321	-1.72185	0.0398153	PREDICTED: Raphanus sativus ethylene-responsive transcription factor ERF018-like (LOC108835321), partial mRNA
LOC108832719	XM_018606171.1	AT3G52105	-1.72102	0.0170491	PREDICTED: Raphanus sativus uncharacterized LOC108832719 (LOC108832719), mRNA
LOC108816291	XM_018588872.1	AT5G05300	-1.71891	0.0413822	PREDICTED: Raphanus sativus uncharacterized LOC108816291 (LOC108816291), mRNA
LOC108840411	XM_018613242.1	AT4G36500	-1.71887	0.0412386	PREDICTED: Raphanus sativus uncharacterized LOC108840411 (LOC108840411), mRNA
LOC108842880	XM_018615926.1	AT4G36500	-1.71887	0.0413104	PREDICTED: Raphanus sativus uncharacterized LOC108842880 (LOC108842880), mRNA
LOC108815031	XM_018587690.1	AT5G14230	-1.7186	0.0123367	PREDICTED: Raphanus sativus ankyrin-2-like (LOC108815031), mRNA
LOC108846129	XM_018619346.1	AT5G21960	-1.71764	0.0470141	PREDICTED: Raphanus sativus ethylene-responsive transcription factor ERF016-like (LOC108846129), mRNA
LOC108837971	XR_001947423.1	AT5G44720	-1.71565	0.0380109	PREDICTED: Raphanus sativus uncharacterized LOC108837971 (LOC108837971), ncRNA
LOC108847326	XM_018620536.1	AT4G04340	-1.71275	0.0195967	PREDICTED: Raphanus sativus protein OSCA1 (LOC108847326), transcript variant X1, mRNA
LOC108842866	XM_018615910.1	AT1G75810	-1.7097	0.0316615	PREDICTED: Raphanus sativus uncharacterized LOC108842866 (LOC108842866), mRNA
LOC108814250	XM_018586788.1	AT1G16670	-1.7073	0.0378062	PREDICTED: Raphanus sativus putative serine/threonine-protein kinase (LOC108814250), transcript variant X1, mRNA
LOC108831956	XM_018605477.1	AT1G27130	-1.70293	0.0104148	PREDICTED: Raphanus sativus glutathione S-transferase U13-like (LOC108831956), mRNA
LOC108833384	XM_018606834.1	AT1G08940	-1.70214	0.0235474	PREDICTED: Raphanus sativus phosphoglycerate mutase-like protein AT74H (LOC108833384), mRNA
LOC108821762	XM_018594752.1	AT1G08800	-1.69938	0.045644	PREDICTED: Raphanus sativus myosin-binding protein 1-like (LOC108821762), transcript variant X1, mRNA
LOC108807414	XM_018579699.1	AT5G65660	-1.69859	0.0232328	PREDICTED: Raphanus sativus uncharacterized protein At5g65660-like (LOC108807414), mRNA
LOC108841151	XM_018613936.1	AT1G56130	-1.69721	0.0152676	PREDICTED: Raphanus sativus probable LRR receptor-like serine/threonine-protein kinase At1g56130 (LOC108841151), mRNA
LOC108821766	XM_018594758.1	AT1G08820	-1.69288	0.0434882	PREDICTED: Raphanus sativus vesicle-associated protein 2-2-like (LOC108821766), transcript variant X1, mRNA
LOC108814294	XM_018586832.1	AT5G41100	-1.69209	0.0431955	PREDICTED: Raphanus sativus uncharacterized protein At2g33490-like (LOC108814294), transcript variant X1, mRNA
LOC108848921	XM_018622385.1	AT2G24580	-1.69169	0.0247938	PREDICTED: Raphanus sativus probable sarcosine oxidase (LOC108848921), mRNA
LOC108821349	XM_018594391.1	LOC108821349	-1.69047	0.0334674	PREDICTED: Raphanus sativus uncharacterized LOC108821349 (LOC108821349), mRNA
LOC108809472	XM_018581610.1	AT3G50900	-1.68881	0.0347814	PREDICTED: Raphanus sativus uncharacterized LOC108809472 (LOC108809472), mRNA
LOC108859477	XM_018633382.1	AT3G06390	-1.68786	0.00954933	PREDICTED: Raphanus sativus CASP-like protein 1D2 (LOC108859477), mRNA
LOC108847868	XM_018621227.1	AT2G32800	-1.6863	0.0350485	PREDICTED: Raphanus sativus receptor like protein kinase S.2 (LOC108847868), mRNA
LOC108844442	XM_018617702.1	AT2G36410	-1.68448	0.0110586	PREDICTED: Raphanus sativus probable DNA double-strand break repair Rad50 ATPase (LOC108844442), transcript variant X1, mRNA
LOC108849860	XM_018623473.1	LOC108849860	-1.68362	0.0156473	PREDICTED: Raphanus sativus uncharacterized LOC108849860 (LOC108849860), mRNA
LOC108825501	XM_018598798.1	AT5G54500	-1.68257	0.0182721	PREDICTED: Raphanus sativus NAD(P)H dehydrogenase (quinone) FQR1-like (LOC108825501), mRNA
LOC108827361	XM_018600741.1	LOC108827361	-1.67951	0.0369244	PREDICTED: Raphanus sativus uncharacterized LOC108827361 (LOC108827361), transcript variant X1, mRNA
LOC108822790	XM_018595953.1	AT1G19360	-1.67939	0.035717	PREDICTED: Raphanus sativus arabinosyltransferase RRA3-like (LOC108822790), mRNA
LOC108859247	XM_018633134.1	AT2G04795	-1.67837	0.0159902	PREDICTED: Raphanus sativus uncharacterized LOC108859247 (LOC108859247), mRNA
LOC108829001	XM_018602647.1	LOC108829001	-1.67638	0.0153095	PREDICTED: Raphanus sativus jacalin-related lectin 22-like (LOC108829001), mRNA
LOC108857601	XM_018631604.1	AT3G21600	-1.67398	0.0263533	PREDICTED: Raphanus sativus senescence/dehydration-associated protein At3g51250-like (LOC108857601), mRNA
LOC108857603	XM_018631606.1	AT3G21600	-1.67398	0.02641	PREDICTED: Raphanus sativus senescence/dehydration-associated protein At3g51250-like (LOC108857603), mRNA
LOC108839167	XM_018611987.1	AT1G72240	-1.67067	0.0452696	PREDICTED: Raphanus sativus uncharacterized LOC108839167 (LOC108839167), partial mRNA
LOC108822059	XM_018595072.1	AT4G38970	-1.66873	0.0361851	PREDICTED: Raphanus sativus fructose-bisphosphate aldolase 2, chloroplastic-like (LOC108822059), mRNA
LOC108811188	XM_018583227.1	AT1G58280	-1.66771	0.025124	PREDICTED: Raphanus sativus phosphoglycerate mutase-like protein 2 (LOC108811188), mRNA
LOC108828668	XM_018602417.1	AT1G70530	-1.66396	0.0212101	PREDICTED: Raphanus sativus cysteine-rich receptor-like protein kinase 3 (LOC108828668), mRNA
LOC108856562	XM_018630394.1	AT3G11420	-1.6631	0.0254575	PREDICTED: Raphanus sativus uncharacterized LOC108856562 (LOC108856562), mRNA
LOC108812436	XM_018584694.1	AT3G11280	-1.66025	0.0323639	PREDICTED: Raphanus sativus transcription factor DIVARICATA-like (LOC108812436), transcript variant X1, mRNA
LOC108862822	XM_018637073.1	LOC108862822	-1.65837	0.0399555	PREDICTED: Raphanus sativus probable plastid-lipid-associated protein 6, chloroplastic (LOC108862822), mRNA
LOC108834000	XM_018607369.1	AT2G32020	-1.65682	0.0278438	PREDICTED: Raphanus sativus uncharacterized N-acetyltransferase p20-like (LOC108834000), mRNA
LOC108856903	XM_018630806.1	AT3G54450	-1.65284	0.0396053	PREDICTED: Raphanus sativus protein NRT1/ PTR FAMILY 5.4 (LOC108856903), mRNA
LOC108860307	XM_018634206.1	AT3G54450	-1.65284	0.0396754	PREDICTED: Raphanus sativus protein NRT1/ PTR FAMILY 5.4 (LOC108860307), mRNA
LOC108862156	XM_018636200.1	AT3G23430	-1.6524	0.0145143	PREDICTED: Raphanus sativus phosphate transporter PHO1 (LOC108862156), mRNA
LOC108814907	XM_018587554.1	AT1G19210	-1.65117	0.04648	PREDICTED: Raphanus sativus ethylene-responsive transcription factor ERF018 (LOC108814907), mRNA
LOC108819116	XM_018592106.1	AT4G19840	-1.65085	0.0332716	PREDICTED: Raphanus sativus protein PHLOEM PROTEIN 2-LIKE A1-like (LOC108819116), mRNA
LOC108842087	XM_018614896.1	AT4G21990	-1.65018	0.042103	PREDICTED: Raphanus sativus 5'-adenylylsulfate reductase 3, chloroplastic-like (LOC108842087), mRNA
LOC108842851	XM_018615891.1	AT4G21990	-1.65018	0.0421752	PREDICTED: Raphanus sativus 5'-adenylylsulfate reductase 3, chloroplastic-like (LOC108842851), mRNA
LOC108811708	XM_018583793.1	AT2G17260	-1.64851	0.0109217	PREDICTED: Raphanus sativus glutamate receptor 3.1 (LOC108811708), mRNA
LOC108807090	XM_018579336.1	AT2G29060	-1.64762	0.0285462	PREDICTED: Raphanus sativus scarecrow-like protein 33 (LOC108807090), transcript variant X1, mRNA
LOC108855157	XM_018628896.1	AT4G21160	-1.63894	0.0231803	PREDICTED: Raphanus sativus ADP-ribosylation factor GTPase-activating protein AGD12 (LOC108855157), transcript variant X1, mRNA
LOC108822876	XM_018596072.1	AT4G34990	-1.63876	0.021979	PREDICTED: Raphanus sativus transcription factor MYB32-like (LOC108822876), mRNA
LOC108842871	XM_018615915.1	AT4G34990	-1.63876	0.0220301	PREDICTED: Raphanus sativus transcription factor MYB32-like (LOC108842871), mRNA
LOC108819335	XM_018592349.1	AT1G11190	-1.63771	0.0104483	PREDICTED: Raphanus sativus endonuclease 1 (LOC108819335), mRNA
LOC108819336	XM_018592350.1	AT1G11190	-1.63771	0.0104819	PREDICTED: Raphanus sativus endonuclease 1 (LOC108819336), mRNA
LOC108862989	XM_018637277.1	AT1G15780	-1.63558	0.0255689	PREDICTED: Raphanus sativus mediator of RNA polymerase II transcription subunit 15a-like (LOC108862989), transcript variant X1, mRNA
LOC108820913	XM_018593947.1	AT5G01090	-1.63219	0.0426106	PREDICTED: Raphanus sativus L-type lectin-domain containing receptor kinase IV.2 (LOC108820913), mRNA
LOC108862526	XM_018636685.1	AT3G53260	-1.6316	0.0235997	PREDICTED: Raphanus sativus phenylalanine ammonia-lyase 2 (LOC108862526), mRNA
LOC108817547	XM_018590264.1	AT1G67710	-1.62848	0.00464442	PREDICTED: Raphanus sativus two-component response regulator ARR11-like (LOC108817547), mRNA
LOC108818359	XM_018591316.1	LOC108818359	-1.62776	0.0244634	PREDICTED: Raphanus sativus CBL-interacting serine/threonine-protein kinase 2-like (LOC108818359), mRNA
LOC108823326	XM_018596502.1	AT5G50150	-1.62425	0.0190025	PREDICTED: Raphanus sativus uncharacterized LOC108823326 (LOC108823326), mRNA
LOC108854992	XM_018628673.1	LOC108854992	-1.61927	0.0423928	PREDICTED: Raphanus sativus zinc finger A20 and AN1 domain-containing stress-associated protein 6-like (LOC108854992), transcript variant X1, mRNA
LOC108842966	XM_018616033.1	AT5G60710	-1.61712	0.0411668	PREDICTED: Raphanus sativus uncharacterized LOC108842966 (LOC108842966), mRNA
LOC108852210	XM_018625714.1	AT4G38950	-1.60958	0.040026	PREDICTED: Raphanus sativus kinesin-like protein KIN-7F (LOC108852210), mRNA
LOC108847098	XM_018620277.1	AT5G04550	-1.60537	0.0359845	PREDICTED: Raphanus sativus uncharacterized LOC108847098 (LOC108847098), transcript variant X1, mRNA
LOC108836085	XM_018609290.1	LOC108836085	-1.60205	0.0451198	PREDICTED: Raphanus sativus EG45-like domain containing protein 2 (LOC108836085), mRNA
LOC108838379	XM_018611328.1	AT5G47730	-1.60174	0.0493302	PREDICTED: Raphanus sativus SEC14 cytosolic factor-like (LOC108838379), mRNA
LOC108840553	XM_018613394.1	AT1G77520	-1.59993	0.0129433	PREDICTED: Raphanus sativus indole glucosinolate O-methyltransferase 1-like (LOC108840553), mRNA
LOC108816757	XM_018589328.1	AT4G30530	-1.59886	0.044151	PREDICTED: Raphanus sativus gamma-glutamyl peptidase 1 (LOC108816757), mRNA
LOC108823917	XM_018597230.1	AT3G30340	-1.59824	0.0310393	PREDICTED: Raphanus sativus WAT1-related protein At3g30340-like (LOC108823917), mRNA
LOC108826441	XR_001945451.1	AT3G60190	-1.59631	0.0328163	PREDICTED: Raphanus sativus uncharacterized LOC108826441 (LOC108826441), ncRNA
LOC108852921	XM_018626427.1	LOC108852921	-1.59377	0.0312247	PREDICTED: Raphanus sativus protein YLS9 (LOC108852921), mRNA
LOC108808482	XR_001942743.1	AT1G32640	-1.59354	0.0307922	PREDICTED: Raphanus sativus transcription factor MYC2-like (LOC108808482), misc_RNA
LOC108861558	XM_018635451.1	AT3G08710	-1.59314	0.0336635	PREDICTED: Raphanus sativus thioredoxin H9 (LOC108861558), transcript variant X1, mRNA
LOC108823552	XM_018596783.1	AT1G61660	-1.59249	0.0249587	PREDICTED: Raphanus sativus transcription factor bHLH112-like (LOC108823552), mRNA
LOC108824208	XM_018597581.1	AT5G58730	-1.59234	0.0366548	PREDICTED: Raphanus sativus inositol 3-kinase (LOC108824208), mRNA
LOC108846223	XM_018619448.1	AT2G44745	-1.59107	0.0229179	PREDICTED: Raphanus sativus probable WRKY transcription factor 12 (LOC108846223), mRNA
LOC108809482	XM_018581620.1	AT1G10480	-1.58947	0.0408789	PREDICTED: Raphanus sativus zinc finger protein 5-like (LOC108809482), mRNA
LOC108824152	XM_018597522.1	AT5G58690	-1.57888	0.0415257	PREDICTED: Raphanus sativus phosphoinositide phospholipase C 5 (LOC108824152), mRNA
LOC108822833	XM_018596016.1	LOC108822833	-1.57871	0.0107523	PREDICTED: Raphanus sativus uncharacterized LOC108822833 (LOC108822833), mRNA
LOC108852882	XM_018626358.1	AT2G32020	-1.5646	0.038492	PREDICTED: Raphanus sativus uncharacterized N-acetyltransferase p20-like (LOC108852882), mRNA
LOC108863130	XM_018637449.1	AT3G03780	-1.56269	0.0250686	PREDICTED: Raphanus sativus 5-methyltetrahydropteroyltriglutamate--homocysteine methyltransferase 2 (LOC108863130), transcript variant X1, mRNA
LOC108851325	XM_018624737.1	AT4G32160	-1.5591	0.032687	PREDICTED: Raphanus sativus uncharacterized LOC108851325 (LOC108851325), transcript variant X1, mRNA
LOC108843452	XM_018616654.1	AT4G32070	-1.55851	0.0290245	PREDICTED: Raphanus sativus uncharacterized LOC108843452 (LOC108843452), mRNA
LOC108807119	XM_018579373.1	AT3G05690	-1.55563	0.0193464	PREDICTED: Raphanus sativus nuclear transcription factor Y subunit A-2-like (LOC108807119), mRNA
LOC108809053	XM_018581178.1	AT3G20610	-1.55525	0.0383545	PREDICTED: Raphanus sativus protein NDR1-like (LOC108809053), mRNA
LOC108827811	XM_018601305.1	AT5G58160	-1.55413	0.0208046	PREDICTED: Raphanus sativus formin-like protein 13 (LOC108827811), mRNA
LOC108849190	XM_018622711.1	AT2G46650	-1.55357	0.00907952	PREDICTED: Raphanus sativus cytochrome B5-like (LOC108849190), transcript variant X1, mRNA
LOC108819517	XM_018592572.1	LOC108819517	-1.5525	0.0370592	PREDICTED: Raphanus sativus uncharacterized LOC108819517 (LOC108819517), mRNA
LOC108819523	XM_018592578.1	LOC108819523	-1.5525	0.0371264	PREDICTED: Raphanus sativus uncharacterized LOC108819523 (LOC108819523), mRNA
LOC108849731	XM_018623332.1	LOC108849731	-1.55178	0.0334021	PREDICTED: Raphanus sativus dirigent protein 19 (LOC108849731), mRNA
LOC108821103	XM_018594152.1	LOC108821103	-1.5496	0.0496409	PREDICTED: Raphanus sativus uncharacterized LOC108821103 (LOC108821103), mRNA
LOC108843026	XM_018616103.1	AT4G14680	-1.54623	0.0242989	PREDICTED: Raphanus sativus ATP-sulfurylase 3, chloroplastic (LOC108843026), mRNA
LOC108842363	XM_018615249.1	AT1G70290	-1.53898	0.0365202	PREDICTED: Raphanus sativus probable alpha,alpha-trehalose-phosphate synthase [UDP-forming] 8 (LOC108842363), mRNA
LOC108857215	XM_018631166.1	LOC108857215	-1.5353	0.0211088	PREDICTED: Raphanus sativus wound-induced protein 1 (LOC108857215), mRNA
LOC108841587	XM_018614335.1	AT4G36550	-1.52994	0.0427565	PREDICTED: Raphanus sativus U-box domain-containing protein 5-like (LOC108841587), mRNA
LOC108855273	XM_018629044.1	AT4G15920	-1.52096	0.0257362	PREDICTED: Raphanus sativus bidirectional sugar transporter SWEET17 (LOC108855273), mRNA
LOC108834186	XM_018607533.1	AT1G56130	-1.51104	0.040664	PREDICTED: Raphanus sativus probable LRR receptor-like serine/threonine-protein kinase At1g56130 (LOC108834186), mRNA
LOC108851540	XR_001949333.1	LOC108851540	-1.50381	0.0121127	PREDICTED: Raphanus sativus uncharacterized LOC108851540 (LOC108851540), ncRNA
LOC108861127	XM_018634956.1	AT1G01060	-1.49512	0.0335981	PREDICTED: Raphanus sativus protein LHY (LOC108861127), transcript variant X1, mRNA
LOC108817107	XM_018589711.1	AT5G14120	-1.49353	0.0405925	PREDICTED: Raphanus sativus protein NUCLEAR FUSION DEFECTIVE 4-like (LOC108817107), transcript variant X1, mRNA
LOC108806331	XM_018578417.1	AT3G46600	-1.48979	0.036386	PREDICTED: Raphanus sativus scarecrow-like protein 30 (LOC108806331), mRNA
LOC108844107	XM_018617320.1	AT1G50740	-1.48954	0.0418862	PREDICTED: Raphanus sativus protein FATTY ACID EXPORT 5-like (LOC108844107), mRNA
LOC108863438	XM_018637860.1	AT3G61430	-1.48797	0.0398853	PREDICTED: Raphanus sativus aquaporin PIP1-1 (LOC108863438), transcript variant X1, mRNA
LOC108827743	XM_018601222.1	AT1G63440	-1.48253	0.0353156	PREDICTED: Raphanus sativus probable copper-transporting ATPase HMA5 (LOC108827743), mRNA
LOC108857667	XM_018631678.1	LOC108857667	-1.47993	0.0429758	PREDICTED: Raphanus sativus RNA polymerase II C-terminal domain phosphatase-like 4 (LOC108857667), mRNA
LOC108837626	XM_018610654.1	AT1G58280	-1.47723	0.0291447	PREDICTED: Raphanus sativus phosphoglycerate mutase-like protein 2 (LOC108837626), transcript variant X1, mRNA
LOC108851772	XM_018625239.1	AT4G25400	-1.47148	0.0191491	PREDICTED: Raphanus sativus transcription factor bHLH118-like (LOC108851772), mRNA
LOC108840019	XM_018612829.1	AT1G68840	-1.47056	0.0419585	PREDICTED: Raphanus sativus AP2/ERF and B3 domain-containing transcription repressor RAV2 (LOC108840019), mRNA
LOC108863254	XM_018637624.1	LOC108863254	-1.46654	0.0382857	PREDICTED: Raphanus sativus MATH domain and coiled-coil domain-containing protein At2g42460-like (LOC108863254), transcript variant X1, mRNA
LOC108841370	XM_018614136.1	AT1G30370	-1.46517	0.0306069	PREDICTED: Raphanus sativus phospholipase A1-Igamma1, chloroplastic (LOC108841370), mRNA
LOC108823575	XM_018596814.1	LOC108823575	-1.46331	0.04902	PREDICTED: Raphanus sativus uncharacterized protein At1g15400 (LOC108823575), mRNA
LOC108854806	XM_018628472.1	AT4G20830	-1.45973	0.0339254	PREDICTED: Raphanus sativus reticuline oxidase-like protein (LOC108854806), mRNA
LOC108812266	XM_018584472.1	AT2G45820	-1.45611	0.0284867	PREDICTED: Raphanus sativus remorin (LOC108812266), mRNA
LOC108819050	XM_018592034.1	LOC108819050	-1.45577	0.0474756	PREDICTED: Raphanus sativus uncharacterized LOC108819050 (LOC108819050), transcript variant X1, mRNA
LOC108819055	XM_018592040.1	LOC108819055	-1.45577	0.0475529	PREDICTED: Raphanus sativus uncharacterized LOC108819055 (LOC108819055), transcript variant X1, mRNA
LOC108819057	XM_018592044.1	LOC108819057	-1.45577	0.0476301	PREDICTED: Raphanus sativus uncharacterized LOC108819057 (LOC108819057), transcript variant X1, mRNA
LOC108807278	XM_018579543.1	AT2G16740	-1.44911	0.0442247	PREDICTED: Raphanus sativus ubiquitin-conjugating enzyme E2 29 (LOC108807278), mRNA
LOC108810359	XM_018582475.1	AT2G33470	-1.44846	0.0312866	PREDICTED: Raphanus sativus glycolipid transfer protein 1 (LOC108810359), mRNA
LOC108818531	XM_018591526.1	AT5G02380	-1.44802	0.0277858	PREDICTED: Raphanus sativus metallothionein-like protein type 2, MT2-4/MT2-25 (LOC108818531), mRNA
LOC108854876	XM_018628548.1	LOC108854876	-1.41901	0.0279019	PREDICTED: Raphanus sativus uncharacterized protein At5g39570-like (LOC108854876), mRNA
LOC108827874	XM_018601377.1	AT1G54460	-1.40891	0.0460226	PREDICTED: Raphanus sativus protein WVD2-like 2 (LOC108827874), transcript variant X1, mRNA
LOC108828694	XM_018602453.1	AT3G27300	-1.40329	0.0362521	PREDICTED: Raphanus sativus glucose-6-phosphate 1-dehydrogenase, cytoplasmic (LOC108828694), mRNA
LOC108860457	XM_018634335.1	AT3G14990	-1.39284	0.0371939	PREDICTED: Raphanus sativus protein DJ-1 homolog A-like (LOC108860457), mRNA
LOC108812678	XM_018585002.1	AT2G19110	-1.39269	0.0286056	PREDICTED: Raphanus sativus cadmium/zinc-transporting ATPase HMA3-like (LOC108812678), mRNA
LOC108816896	XM_018589456.1	AT2G45160	-1.39199	0.0499525	PREDICTED: Raphanus sativus scarecrow-like protein 27 (LOC108816896), mRNA
LOC108860237	XM_018634137.1	AT5G04590	-1.38698	0.0221325	PREDICTED: Raphanus sativus assimilatory sulfite reductase (ferredoxin), chloroplastic-like (LOC108860237), transcript variant X1, mRNA
LOC108849824	XM_018623428.1	AT2G01520	-1.37867	0.0379427	PREDICTED: Raphanus sativus MLP-like protein 328 (LOC108849824), mRNA
LOC108847612	XM_018620892.1	AT5G11110	-1.37772	0.0435616	PREDICTED: Raphanus sativus probable sucrose-phosphate synthase 2 (LOC108847612), mRNA
LOC108805643	XM_018577578.1	AT1G30400	-1.37326	0.0311628	PREDICTED: Raphanus sativus ABC transporter C family member 1 (LOC108805643), transcript variant X1, mRNA
LOC108812350	XM_018584593.1	AT1G55020	-1.36103	0.0415974	PREDICTED: Raphanus sativus linoleate 9S-lipoxygenase 1 (LOC108812350), transcript variant X1, mRNA
LOC108831804	XM_018605311.1	LOC108831804	-1.35585	0.0418139	PREDICTED: Raphanus sativus histone-lysine N-methyltransferase, H3 lysine-9 specific SUVH6-like (LOC108831804), mRNA
LOC108854715	XM_018628338.1	AT5G44720	-1.35525	0.0328811	PREDICTED: Raphanus sativus mitochondrial amidoxime reducing component 2-like (LOC108854715), transcript variant X1, mRNA
LOC108842841	XM_018615880.1	AT5G53300	-1.31673	0.0429028	PREDICTED: Raphanus sativus ubiquitin-conjugating enzyme E2 10 (LOC108842841), mRNA
LOC108821185	XM_018594234.1	AT1G72510	-1.31053	0.0483242	PREDICTED: Raphanus sativus uncharacterized LOC108821185 (LOC108821185), mRNA
LOC108823716	XM_018596986.1	LOC108823716	-1.23252	0.046785	PREDICTED: Raphanus sativus zinc finger A20 and AN1 domain-containing stress-associated protein 1-like (LOC108823716), mRNA

## Sheet: GO_up
ONTOLOGY	ID	Description	GeneRatio	BgRatio	pvalue	p.adjust	qvalue	geneID	Count
BP	GO:0000911	cytokinesis by cell plate formation	25/251	204/20450	5.55235e-18	1.4133e-15	1.23607e-15	CYCA1;1/AtENODL13/AtENODL14/UBC20/EMB3013/ATCSLD5/CYC2/ATN/AtTPX2/CDKB2;1/ATMAP65-3/ATNACK1/ATSYP111/ATWEE1/DRP5A/ATRPS13A/CENH3/AtENODL15	25
BP	GO:0032506	cytokinetic process	25/251	204/20450	5.55235e-18	1.4133e-15	1.23607e-15	CYCA1;1/AtENODL13/AtENODL14/UBC20/EMB3013/ATCSLD5/CYC2/ATN/AtTPX2/CDKB2;1/ATMAP65-3/ATNACK1/ATSYP111/ATWEE1/DRP5A/ATRPS13A/CENH3/AtENODL15	25
BP	GO:1902410	mitotic cytokinetic process	25/251	204/20450	5.55235e-18	1.4133e-15	1.23607e-15	CYCA1;1/AtENODL13/AtENODL14/UBC20/EMB3013/ATCSLD5/CYC2/ATN/AtTPX2/CDKB2;1/ATMAP65-3/ATNACK1/ATSYP111/ATWEE1/DRP5A/ATRPS13A/CENH3/AtENODL15	25
BP	GO:1903047	mitotic cell cycle process	27/251	249/20450	5.97589e-18	1.4133e-15	1.23607e-15	CYCA1;1/AtENODL13/FBL17/AtENODL14/UBC20/EMB3013/ATCSLD5/CYC2/ATN/AtTPX2/CDKB2;1/ATMAP65-3/ATNACK1/ATSYP111/ATWEE1/DRP5A/ATRPS13A/CENH3/AtENODL15	27
BP	GO:0000281	mitotic cytokinesis	25/251	210/20450	1.12463e-17	1.91304e-15	1.67314e-15	CYCA1;1/AtENODL13/AtENODL14/UBC20/EMB3013/ATCSLD5/CYC2/ATN/AtTPX2/CDKB2;1/ATMAP65-3/ATNACK1/ATSYP111/ATWEE1/DRP5A/ATRPS13A/CENH3/AtENODL15	25
BP	GO:0000910	cytokinesis	25/251	212/20450	1.41557e-17	1.91304e-15	1.67314e-15	CYCA1;1/AtENODL13/AtENODL14/UBC20/EMB3013/ATCSLD5/CYC2/ATN/AtTPX2/CDKB2;1/ATMAP65-3/ATNACK1/ATSYP111/ATWEE1/DRP5A/ATRPS13A/CENH3/AtENODL15	25
BP	GO:0061640	cytoskeleton-dependent cytokinesis	25/251	212/20450	1.41557e-17	1.91304e-15	1.67314e-15	CYCA1;1/AtENODL13/AtENODL14/UBC20/EMB3013/ATCSLD5/CYC2/ATN/AtTPX2/CDKB2;1/ATMAP65-3/ATNACK1/ATSYP111/ATWEE1/DRP5A/ATRPS13A/CENH3/AtENODL15	25
BP	GO:0000278	mitotic cell cycle	30/251	403/20450	2.70729e-15	3.20137e-13	2.79991e-13	CYCA1;1/AtKRP7/SGR7/AtENODL13/FBL17/AtENODL14/UBC20/EMB3013/ATCSLD5/CYC2/ATN/AtTPX2/CDKB2;1/ATMAP65-3/ATNACK1/ATSYP111/ATWEE1/DRP5A/ATRPS13A/CENH3/AtENODL15/ATEB1C	30
BP	GO:0006260	DNA replication	26/251	304/20450	8.24058e-15	8.66177e-13	7.57555e-13	PYM/CYCA1;1/AtKRP7/ATRPA70D/FBL17/UBC20/DEL1/CYC2/ATPCNA1/AtTPX2/CDKB2;1/ATMAP65-3/CDC2B/ATTSO2/ATWEE1/BUB3.2/EMB2813/DRP5A/ATRPA32B/MCM7/CENH3	26
BP	GO:0008283	cell proliferation	24/251	264/20450	2.42115e-14	2.29041e-12	2.00318e-12	CYCA1;1/H2B/UBC20/ATCSLD5/H3.1/HTA6/ATPCNA1/HTA8/AtTPX2/CDKB2;1/ATMAP65-3/ATNACK1/ATSYP111/ATWEE1/EMB2813/DRP5A/MCM7/CENH3	24
BP	GO:0051301	cell division	26/251	339/20450	1.08016e-13	9.28936e-12	8.12444e-12	CYCA1;1/SGR7/AtENODL13/AtENODL14/UBC20/EMB3013/ATCSLD5/CYC2/ATN/AtTPX2/CDKB2;1/ATMAP65-3/ATNACK1/ATSYP111/ATWEE1/DRP5A/ATRPS13A/CENH3/AtENODL15	26
BP	GO:0051726	regulation of cell cycle	24/251	292/20450	2.23627e-13	1.76293e-11	1.54185e-11	CYCP3;2/CYCA1;1/AtKRP7/SGR7/CYCP4;1/DEL1/CYCB2;3/CYCB2;2/CYC2/ATPCNA1/AtTPX2/CDKB2;1/ATMAP65-3/ATTSO2/ATWEE1/EMB2813/DRP5A/CYC1BAT/CENH3	24
BP	GO:0006261	DNA-dependent DNA replication	22/251	252/20450	6.9349e-13	5.04647e-11	4.41363e-11	PYM/CYCA1;1/AtKRP7/FBL17/UBC20/DEL1/CYC2/ATPCNA1/AtTPX2/CDKB2;1/ATMAP65-3/CDC2B/ATTSO2/ATWEE1/BUB3.2/EMB2813/DRP5A/ATRPA32B/MCM7/CENH3	22
BP	GO:0007017	microtubule-based process	20/251	262/20450	9.16743e-11	6.15494e-09	5.38309e-09	AtENODL13/AtENODL14/UBC20/ATCSLD5/CYC2/ATN/AtTPX2/CDKB2;1/ATMAP65-3/ATNACK1/ATSYP111/ATEXP6/TOR2/TUA2/ATWEE1/AtENODL15	20
BP	GO:0006275	regulation of DNA replication	15/251	134/20450	1.06123e-10	6.15494e-09	5.38309e-09	CYCA1;1/DEL1/CYC2/ATPCNA1/AtTPX2/CDKB2;1/ATMAP65-3/ATWEE1/EMB2813/DRP5A/CENH3	15
BP	GO:0016570	histone modification	23/251	358/20450	1.10212e-10	6.15494e-09	5.38309e-09	ASHR3/CYCA1;1/CHR40/AtENODL14/CYC2/ATPCNA1/ATPRMT1A/ATN/HTA8/AtTPX2/CDKB2;1/ATMAP65-3/ATNACK1/ATWEE1/EMB2813/DRP5A/MCM7/CENH3/ATEB1C	23
BP	GO:0034968	histone lysine methylation	19/251	236/20450	1.10607e-10	6.15494e-09	5.38309e-09	ASHR3/CYCA1;1/CHR40/CYC2/ATPCNA1/ATPRMT1A/HTA8/AtTPX2/CDKB2;1/ATMAP65-3/ATWEE1/EMB2813/DRP5A/MCM7/CENH3	19
BP	GO:0018022	peptidyl-lysine methylation	19/251	237/20450	1.18945e-10	6.25123e-09	5.46731e-09	ASHR3/CYCA1;1/CHR40/CYC2/ATPCNA1/ATPRMT1A/HTA8/AtTPX2/CDKB2;1/ATMAP65-3/ATWEE1/EMB2813/DRP5A/MCM7/CENH3	19
BP	GO:0051052	regulation of DNA metabolic process	17/251	203/20450	5.9271e-10	2.95107e-08	2.581e-08	CYCA1;1/DEL1/CYC2/ATPCNA1/HTA8/AtTPX2/CDKB2;1/ATMAP65-3/ATWEE1/EMB2813/DRP5A/HTA11/CENH3	17
BP	GO:0000226	microtubule cytoskeleton organization	18/251	243/20450	1.33379e-09	6.30883e-08	5.51768e-08	AtENODL13/AtENODL14/UBC20/ATCSLD5/CYC2/ATN/AtTPX2/CDKB2;1/ATMAP65-3/ATNACK1/ATSYP111/ATEXP6/ATWEE1/AtENODL15	18
BP	GO:0016569	covalent chromatin modification	23/251	408/20450	1.41792e-09	6.38737e-08	5.58637e-08	ASHR3/CYCA1;1/CHR40/AtENODL14/CYC2/ATPCNA1/ATPRMT1A/ATN/HTA8/AtTPX2/CDKB2;1/ATMAP65-3/ATNACK1/ATWEE1/EMB2813/DRP5A/MCM7/CENH3/ATEB1C	23
BP	GO:0016571	histone methylation	19/251	290/20450	3.55004e-09	1.52652e-07	1.33509e-07	ASHR3/CYCA1;1/CHR40/CYC2/ATPCNA1/ATPRMT1A/HTA8/AtTPX2/CDKB2;1/ATMAP65-3/ATWEE1/EMB2813/DRP5A/MCM7/CENH3	19
BP	GO:0016572	histone phosphorylation	10/251	62/20450	3.98392e-09	1.59095e-07	1.39144e-07	CYCA1;1/AtENODL14/ATN/AtTPX2/CDKB2;1/ATMAP65-3/ATNACK1/ATEB1C	10
BP	GO:0006479	protein methylation	19/251	293/20450	4.20443e-09	1.59095e-07	1.39144e-07	ASHR3/CYCA1;1/CHR40/CYC2/ATPCNA1/ATPRMT1A/HTA8/AtTPX2/CDKB2;1/ATMAP65-3/ATWEE1/EMB2813/DRP5A/MCM7/CENH3	19
BP	GO:0008213	protein alkylation	19/251	293/20450	4.20443e-09	1.59095e-07	1.39144e-07	ASHR3/CYCA1;1/CHR40/CYC2/ATPCNA1/ATPRMT1A/HTA8/AtTPX2/CDKB2;1/ATMAP65-3/ATWEE1/EMB2813/DRP5A/MCM7/CENH3	19
BP	GO:0010389	regulation of G2/M transition of mitotic cell cycle	10/251	64/20450	5.49321e-09	1.92466e-07	1.6833e-07	CYCA1;1/CYC2/AtTPX2/CDKB2;1/ATMAP65-3/ATWEE1/DRP5A/CENH3	10
BP	GO:1902749	regulation of cell cycle G2/M phase transition	10/251	64/20450	5.49321e-09	1.92466e-07	1.6833e-07	CYCA1;1/CYC2/AtTPX2/CDKB2;1/ATMAP65-3/ATWEE1/DRP5A/CENH3	10
BP	GO:0000086	G2/M transition of mitotic cell cycle	10/251	65/20450	6.42257e-09	2.09509e-07	1.83236e-07	CYCA1;1/CYC2/AtTPX2/CDKB2;1/ATMAP65-3/ATWEE1/DRP5A/CENH3	10
BP	GO:0044839	cell cycle G2/M phase transition	10/251	65/20450	6.42257e-09	2.09509e-07	1.83236e-07	CYCA1;1/CYC2/AtTPX2/CDKB2;1/ATMAP65-3/ATWEE1/DRP5A/CENH3	10
BP	GO:0051567	histone H3-K9 methylation	15/251	183/20450	8.34902e-09	2.5478e-07	2.2283e-07	CYCA1;1/CYC2/ATPCNA1/AtTPX2/CDKB2;1/ATMAP65-3/ATWEE1/EMB2813/DRP5A/MCM7/CENH3	15
BP	GO:0061647	histone H3-K9 modification	15/251	183/20450	8.34902e-09	2.5478e-07	2.2283e-07	CYCA1;1/CYC2/ATPCNA1/AtTPX2/CDKB2;1/ATMAP65-3/ATWEE1/EMB2813/DRP5A/MCM7/CENH3	15
BP	GO:1901987	regulation of cell cycle phase transition	10/251	68/20450	1.01005e-08	2.89549e-07	2.53238e-07	CYCA1;1/CYC2/AtTPX2/CDKB2;1/ATMAP65-3/ATWEE1/DRP5A/CENH3	10
BP	GO:1901990	regulation of mitotic cell cycle phase transition	10/251	68/20450	1.01005e-08	2.89549e-07	2.53238e-07	CYCA1;1/CYC2/AtTPX2/CDKB2;1/ATMAP65-3/ATWEE1/DRP5A/CENH3	10
BP	GO:0044770	cell cycle phase transition	10/251	72/20450	1.7844e-08	4.82299e-07	4.21817e-07	CYCA1;1/CYC2/AtTPX2/CDKB2;1/ATMAP65-3/ATWEE1/DRP5A/CENH3	10
BP	GO:0044772	mitotic cell cycle phase transition	10/251	72/20450	1.7844e-08	4.82299e-07	4.21817e-07	CYCA1;1/CYC2/AtTPX2/CDKB2;1/ATMAP65-3/ATWEE1/DRP5A/CENH3	10
BP	GO:0007346	regulation of mitotic cell cycle	11/251	103/20450	5.64373e-08	1.48305e-06	1.29707e-06	CYCA1;1/SGR7/CYC2/AtTPX2/CDKB2;1/ATMAP65-3/ATWEE1/DRP5A/CENH3	11
BP	GO:0018205	peptidyl-lysine modification	19/251	348/20450	6.67927e-08	1.70773e-06	1.49357e-06	ASHR3/CYCA1;1/CHR40/CYC2/ATPCNA1/ATPRMT1A/HTA8/AtTPX2/CDKB2;1/ATMAP65-3/ATWEE1/EMB2813/DRP5A/MCM7/CENH3	19
BP	GO:0006305	DNA alkylation	14/251	185/20450	7.25349e-08	1.75944e-06	1.5388e-06	CYCA1;1/ATPCNA1/HTA8/AtTPX2/ATWEE1/EMB2813/DRP5A/HTA11/MCM7	14
BP	GO:0006306	DNA methylation	14/251	185/20450	7.25349e-08	1.75944e-06	1.5388e-06	CYCA1;1/ATPCNA1/HTA8/AtTPX2/ATWEE1/EMB2813/DRP5A/HTA11/MCM7	14
BP	GO:0051225	spindle assembly	8/251	46/20450	8.03569e-08	1.90044e-06	1.66212e-06	CYC2/AtTPX2/CDKB2;1/ATMAP65-3/ATSYP111/ATWEE1/AtENODL15	8
BP	GO:0044728	DNA methylation or demethylation	14/251	187/20450	8.29639e-08	1.91424e-06	1.67419e-06	CYCA1;1/ATPCNA1/HTA8/AtTPX2/ATWEE1/EMB2813/DRP5A/HTA11/MCM7	14
BP	GO:0006304	DNA modification	14/251	188/20450	8.86705e-08	1.9972e-06	1.74674e-06	CYCA1;1/ATPCNA1/HTA8/AtTPX2/ATWEE1/EMB2813/DRP5A/HTA11/MCM7	14
BP	GO:0006270	DNA replication initiation	9/251	65/20450	9.62156e-08	2.11674e-06	1.8513e-06	CYCA1;1/AtTPX2/ATWEE1/EMB2813/DRP5A/MCM7/CENH3	9
BP	GO:0007051	spindle organization	8/251	49/20450	1.34543e-07	2.89267e-06	2.52992e-06	CYC2/AtTPX2/CDKB2;1/ATMAP65-3/ATSYP111/ATWEE1/AtENODL15	8
BP	GO:0018193	peptidyl-amino acid modification	20/251	408/20450	1.72464e-07	3.62557e-06	3.17091e-06	ASHR3/CYCA1;1/CHR40/CYC2/ATPCNA1/ATPRMT1A/HTA8/AtTPX2/CDKB2;1/ATMAP65-3/mMDH1/ATWEE1/EMB2813/DRP5A/MCM7/CENH3	20
BP	GO:0007010	cytoskeleton organization	22/251	489/20450	1.81314e-07	3.72876e-06	3.26116e-06	AtENODL13/AtENODL14/UBC20/ATCSLD5/LRP1/CYC2/ATN/AtTPX2/CDKB2;1/ATMAP65-3/ABIL4/ATNACK1/ATSYP111/ATEXP6/TOR2/ATWEE1/AtENODL15/ATEB1C	22
BP	GO:0006949	syncytium formation	6/251	22/20450	2.03807e-07	4.10216e-06	3.58773e-06	ATEXP3/ATEXP15/AT-EXP1/ATEXPB3/ATEXP6	6
BP	GO:0070925	organelle assembly	8/251	54/20450	2.94416e-07	5.74442e-06	5.02405e-06	CYC2/AtTPX2/CDKB2;1/ATMAP65-3/ATSYP111/ATWEE1/AtENODL15	8
BP	GO:0042023	DNA endoreduplication	11/251	121/20450	2.97544e-07	5.74442e-06	5.02405e-06	PYM/AtKRP7/UBC20/DEL1/CYC2/AtTPX2/CDKB2;1/ATMAP65-3/CDC2B/ATWEE1/BUB3.2	11
BP	GO:0044786	cell cycle DNA replication	11/251	122/20450	3.23525e-07	6.1211e-06	5.35349e-06	PYM/AtKRP7/UBC20/DEL1/CYC2/AtTPX2/CDKB2;1/ATMAP65-3/CDC2B/ATWEE1/BUB3.2	11
BP	GO:0009825	multidimensional cell growth	10/251	111/20450	1.12864e-06	2.09352e-05	1.83098e-05	ATEXPB2/AXR2/ATEXP3/ATEXP15/JK218/PMR6/EXGT-A1/ELP/ATEXP6/SKU5	10
BP	GO:0010564	regulation of cell cycle process	11/251	139/20450	1.19923e-06	2.18168e-05	1.90809e-05	CYCA1;1/DEL1/CYC2/AtTPX2/CDKB2;1/ATMAP65-3/ATWEE1/DRP5A/CENH3	11
BP	GO:0009828	plant-type cell wall loosening	6/251	35/20450	3.87884e-06	6.92337e-05	6.05516e-05	ATEXPB2/ATEXP3/ATEXP15/AT-EXP1/ATEXPB3/ATEXP6	6
BP	GO:0010440	stomatal lineage progression	7/251	58/20450	6.80733e-06	0.000119254	0.000104299	CYCP3;2/AtKRP7/CYCP4;1/CYCB2;2/CYC2/CDKB2;1/AGL16	7
BP	GO:0010583	response to cyclopentenone	10/251	147/20450	1.41426e-05	0.000243253	0.000212748	Rap2.6L/DFL1/CYCA1;1/ATCSLD5/ATEXPB3/CYC2/CDKB2;1/ATNACK1/ATSYP111	10
BP	GO:0010374	stomatal complex development	12/251	222/20450	2.04497e-05	0.000345454	0.000302133	iqd21/CYCP3;2/CYCA1;1/AtKRP7/CYCP4;1/CYCB2;2/CYC2/CDKB2;1/AGL16/CDC2B	12
BP	GO:0042547	cell wall modification involved in multidimensional cell growth	5/251	28/20450	2.08829e-05	0.000346583	0.000303121	ATEXPB2/ATEXP3/ATEXP15/PMR6/ATEXP6	5
BP	GO:0009909	regulation of flower development	14/251	359/20450	0.000151178	0.00246577	0.00215656	ULT/ASHR3/CYCA1;1/CHR40/CYC2/ATPRMT1A/HTA8/AtTPX2/DRP5A/HTA11/CENH3	14
BP	GO:0009739	response to gibberellin	9/251	166/20450	0.000217706	0.00349067	0.00305293	ESE3/ATEXP3/ZFP5/AT-EXP1/GASA5/	9
BP	GO:0009831	plant-type cell wall modification involved in multidimensional cell growth	4/251	26/20450	0.000267816	0.00422256	0.00369304	ATEXPB2/ATEXP3/ATEXP15/ATEXP6	4
BP	GO:0045786	negative regulation of cell cycle	5/251	48/20450	0.000297929	0.00462035	0.00404094	AtKRP7/SGR7/DEL1/CDKB2;1/ATWEE1	5
BP	GO:0016458	gene silencing	14/251	388/20450	0.00033425	0.00510001	0.00446045	ASHR3/CYCA1;1/CHR40/CYC2/AtTPX2/CDKB2;1/ATMAP65-3/ATWEE1/DRP5A/MCM7/CENH3	14
BP	GO:0048646	anatomical structure formation involved in morphogenesis	13/251	343/20450	0.000341065	0.00512139	0.00447915	ATEXP3/ATEXP15/AT-EXP1/EMB3013/ATEXPB3/HTA8/ATMAP65-3/ATNACK1/ATEXP6/CDC2B/CENH3	13
BP	GO:0048831	regulation of shoot system development	14/251	394/20450	0.000389769	0.00576127	0.00503879	ULT/ASHR3/CYCA1;1/CHR40/CYC2/ATPRMT1A/HTA8/AtTPX2/DRP5A/HTA11/CENH3	14
BP	GO:0009736	cytokinin-activated signaling pathway	6/251	83/20450	0.000552179	0.00803632	0.00702854	ARR4/ZFP5/KFB01/ARR5/APRR2	6
BP	GO:0071368	cellular response to cytokinin stimulus	6/251	84/20450	0.000588636	0.00843712	0.00737907	ARR4/ZFP5/KFB01/ARR5/APRR2	6
CC	GO:0009505	plant-type cell wall	18/289	274/24419	5.41326e-09	5.57565e-07	3.98872e-07	ATPME2/AT-EXP1/ARA12/ATXYL1/ATPCB/EXGT-A1/AQP1/ATEXP6/SKU5	18
CC	GO:0031225	anchored component of membrane	11/289	248/24419	0.000194045	0.00709619	0.00507648	AtENODL13/AtENODL14/AGP26/PMR6/PDCB3/AtXYP1/SKU5/AtENODL15	11
CC	GO:0000785	chromatin	5/289	46/24419	0.000206685	0.00709619	0.00507648	ASHR3/HIS4/MCM7/CENH3	5
CC	GO:0022626	cytosolic ribosome	12/289	303/24419	0.000285567	0.00735334	0.00526044	RPS28/ATGLN1;1/CAT1/ATRPS13A/	12
CC	GO:0044445	cytosolic part	12/289	314/24419	0.000393784	0.00811196	0.00580314	RPS28/ATGLN1;1/CAT1/ATRPS13A/	12
MF	GO:0016538	cyclin-dependent protein serine/threonine kinase regulator activity	6/259	32/20085	2.96794e-06	0.000563908	0.000459249	CYCA1;1/AtKRP7/CYCB2;3/CYCB2;2/CYC2/CYC1BAT	6
MF	GO:0019887	protein kinase regulator activity	6/259	37/20085	7.21379e-06	0.00068531	0.00055812	CYCA1;1/AtKRP7/CYCB2;3/CYCB2;2/CYC2/CYC1BAT	6
MF	GO:0019207	kinase regulator activity	6/259	40/20085	1.1531e-05	0.000730299	0.000594759	CYCA1;1/AtKRP7/CYCB2;3/CYCB2;2/CYC2/CYC1BAT	6
MF	GO:0060089	molecular transducer activity	9/259	128/20085	4.30528e-05	0.00204501	0.00166546	ARR4/CYCP3;2/TMK1/CYCP4;1/ARR5/CDKB2;1/CDC2B/APRR2	9

## Sheet: GO_down
ONTOLOGY	ID	Description	GeneRatio	BgRatio	pvalue	p.adjust	qvalue	geneID	Count
BP	GO:0009753	response to jasmonic acid	33/278	474/20450	1.43787e-14	1.22363e-11	9.88347e-12	ATLOX1/LHY/AtHNL/AtCCA1/JAZ9/ATPEPR1/ATWRKY40/OPCL1/JAZ6/EMB2797/AIF1/ABCG36/JAL35/AOS/AtMYB28/ATLOX4/MAPKKK14/ABCG40/AtRLP32/JAZ8/ATLOX3/ATCK1/NSH3/DALL3/GRX480/AOC3/CYP94B3	33
BP	GO:0044550	secondary metabolite biosynthetic process	27/278	316/20450	3.13627e-14	1.33448e-11	1.07789e-11	ATCB5-C/ATPAL2/ATPHO1/APS1/ATPAL1/ALF1/CYP83A1/IMS3/GH3.5/ATGSTF11/AOS/ATLEUD1/AtMYB28/ATCAD6/BCAT4/BUS1/ATIMD1/AtHBP1/IMS2/AtENODL2/AtDIR5/ANAC043/AST68/ATCCR2	27
BP	GO:0009611	response to wounding	27/278	335/20450	1.2905e-13	3.66072e-11	2.95683e-11	ATLOX1/ATPAL2/ATPHO1/ATPAL1/AtHNL/JAZ9/ATPEPR1/ATWRKY40/ORA47/OPCL1/JAZ6/EMB2797/JAL35/AOS/ATLOX4/BCAT4/JAZ8/ATLOX3/ATCK1/ATLOX6/NSH3/GRX480/AOC3/AtFAR6/CYP94B3	27
BP	GO:1901657	glycosyl compound metabolic process	23/278	241/20450	2.67112e-13	5.68281e-11	4.59011e-11	ATCB5-C/GGP1/APS1/AtHNL/ALF1/CYP81F3/CYP83A1/IMS3/ABCG36/ATGSTF11/AOS/ATLEUD1/AtMYB28/BCAT4/BUS1/ATIMD1/AtHBP1/IMS2/AtENODL2/AST68/NSH3	23
BP	GO:0009695	jasmonic acid biosynthetic process	18/278	135/20450	3.69322e-13	6.28587e-11	5.07721e-11	ATLOX1/AtHNL/JAZ9/ATWRKY40/ALF1/OPCL1/JAZ6/EMB2797/AOS/ATLOX4/JAZ8/ATLOX3/ATCK1/ATLOX6/GRX480/AOC3/CYP94B3	18
BP	GO:0016143	S-glycoside metabolic process	21/278	204/20450	6.87942e-13	7.31798e-11	5.91087e-11	ATCB5-C/GGP1/APS1/ALF1/CYP81F3/CYP83A1/IMS3/ABCG36/ATGSTF11/AOS/ATLEUD1/AtMYB28/BCAT4/BUS1/ATIMD1/AtHBP1/IMS2/AtENODL2/AST68	21
BP	GO:0019757	glycosinolate metabolic process	21/278	204/20450	6.87942e-13	7.31798e-11	5.91087e-11	ATCB5-C/GGP1/APS1/ALF1/CYP81F3/CYP83A1/IMS3/ABCG36/ATGSTF11/AOS/ATLEUD1/AtMYB28/BCAT4/BUS1/ATIMD1/AtHBP1/IMS2/AtENODL2/AST68	21
BP	GO:0019760	glucosinolate metabolic process	21/278	204/20450	6.87942e-13	7.31798e-11	5.91087e-11	ATCB5-C/GGP1/APS1/ALF1/CYP81F3/CYP83A1/IMS3/ABCG36/ATGSTF11/AOS/ATLEUD1/AtMYB28/BCAT4/BUS1/ATIMD1/AtHBP1/IMS2/AtENODL2/AST68	21
BP	GO:0010243	response to organonitrogen compound	29/278	443/20450	2.91554e-12	2.7568e-10	2.22672e-10	AtRAV2/AtCCA1/ATWRKY40/ATL9/OPCL1/AtWRKY22/BT5/ABCG36/AOS/C2H2/ATLOX4/MAPKKK14/ABCG40/ZAT11/ATLOX3/ATCK1/ATCCR2/SRO5/RRTF1/CYP94B3	29
BP	GO:0010200	response to chitin	28/278	421/20450	4.85218e-12	4.1292e-10	3.33523e-10	AtRAV2/ATWRKY40/ATL9/OPCL1/AtWRKY22/BT5/ABCG36/AOS/C2H2/ATLOX4/MAPKKK14/ABCG40/ZAT11/ATLOX3/ATCK1/ATCCR2/SRO5/RRTF1/CYP94B3	28
BP	GO:0009694	jasmonic acid metabolic process	18/278	158/20450	5.67399e-12	4.3896e-10	3.54556e-10	ATLOX1/AtHNL/JAZ9/ATWRKY40/ALF1/OPCL1/JAZ6/EMB2797/AOS/ATLOX4/JAZ8/ATLOX3/ATCK1/ATLOX6/GRX480/AOC3/CYP94B3	18
BP	GO:0016144	S-glycoside biosynthetic process	18/278	171/20450	2.17702e-11	1.32332e-09	1.06887e-09	ATCB5-C/APS1/ALF1/CYP83A1/IMS3/ATGSTF11/AOS/ATLEUD1/AtMYB28/BCAT4/BUS1/ATIMD1/AtHBP1/IMS2/AtENODL2/AST68	18
BP	GO:0019758	glycosinolate biosynthetic process	18/278	171/20450	2.17702e-11	1.32332e-09	1.06887e-09	ATCB5-C/APS1/ALF1/CYP83A1/IMS3/ATGSTF11/AOS/ATLEUD1/AtMYB28/BCAT4/BUS1/ATIMD1/AtHBP1/IMS2/AtENODL2/AST68	18
BP	GO:0019761	glucosinolate biosynthetic process	18/278	171/20450	2.17702e-11	1.32332e-09	1.06887e-09	ATCB5-C/APS1/ALF1/CYP83A1/IMS3/ATGSTF11/AOS/ATLEUD1/AtMYB28/BCAT4/BUS1/ATIMD1/AtHBP1/IMS2/AtENODL2/AST68	18
BP	GO:1901659	glycosyl compound biosynthetic process	18/278	180/20450	5.15455e-11	2.92435e-09	2.36205e-09	ATCB5-C/APS1/ALF1/CYP83A1/IMS3/ATGSTF11/AOS/ATLEUD1/AtMYB28/BCAT4/BUS1/ATIMD1/AtHBP1/IMS2/AtENODL2/AST68	18
BP	GO:0042430	indole-containing compound metabolic process	14/278	147/20450	1.40865e-08	7.49226e-07	6.05164e-07	ATCB5-C/GGP1/APS1/ALF1/CYP81F3/CYP83A1/IMS3/GH3.5/ABCG36/AOS/ATLEUD1/BCAT4/IMS2/AST68	14
BP	GO:0043067	regulation of programmed cell death	21/278	396/20450	1.26823e-07	6.3486e-06	5.12788e-06	ATWRKY40/AIF1/ABCG36/AOS/ABCG40/AtRLP32/DALL3/AMC6/GRX480/AOC3/	21
BP	GO:0010941	regulation of cell death	21/278	404/20450	1.77056e-07	8.37083e-06	6.76128e-06	ATWRKY40/AIF1/ABCG36/AOS/ABCG40/AtRLP32/DALL3/AMC6/GRX480/AOC3/	21
BP	GO:0010363	regulation of plant-type hypersensitive response	20/278	371/20450	1.96191e-07	8.78729e-06	7.09766e-06	ATWRKY40/AIF1/ABCG36/AOS/ABCG40/AtRLP32/DALL3/GRX480/AOC3/	20
BP	GO:0006612	protein targeting to membrane	20/278	374/20450	2.23176e-07	9.38059e-06	7.57688e-06	ATWRKY40/AIF1/ABCG36/AOS/ABCG40/AtRLP32/DALL3/GRX480/AOC3/	20
BP	GO:0012501	programmed cell death	22/278	448/20450	2.38351e-07	9.38059e-06	7.57688e-06	ATWRKY40/AIF1/ABCG36/AOS/ABCG40/AtRLP32/ATMC8/DALL3/AMC6/GRX480/AOC3/	22
BP	GO:0072657	protein localization to membrane	20/278	377/20450	2.53529e-07	9.38059e-06	7.57688e-06	ATWRKY40/AIF1/ABCG36/AOS/ABCG40/AtRLP32/DALL3/GRX480/AOC3/	20
BP	GO:0090150	establishment of protein localization to membrane	20/278	377/20450	2.53529e-07	9.38059e-06	7.57688e-06	ATWRKY40/AIF1/ABCG36/AOS/ABCG40/AtRLP32/DALL3/GRX480/AOC3/	20
BP	GO:0042435	indole-containing compound biosynthetic process	12/278	133/20450	2.79913e-07	9.66923e-06	7.81001e-06	ATCB5-C/GGP1/APS1/ALF1/CYP83A1/IMS3/GH3.5/AOS/ATLEUD1/BCAT4/IMS2/AST68	12
BP	GO:0009684	indoleacetic acid biosynthetic process	11/278	109/20450	2.84055e-07	9.66923e-06	7.81001e-06	ATCB5-C/GGP1/APS1/ALF1/CYP83A1/IMS3/AOS/ATLEUD1/BCAT4/IMS2/AST68	11
BP	GO:0009683	indoleacetic acid metabolic process	11/278	110/20450	3.11855e-07	1.02072e-05	8.24458e-06	ATCB5-C/GGP1/APS1/ALF1/CYP83A1/IMS3/AOS/ATLEUD1/BCAT4/IMS2/AST68	11
BP	GO:0080135	regulation of cellular response to stress	20/278	385/20450	3.53917e-07	1.11549e-05	9.01004e-06	ATWRKY40/AIF1/ABCG36/AOS/ABCG40/AtRLP32/DALL3/GRX480/AOC3/	20
BP	GO:0009626	plant-type hypersensitive response	20/278	400/20450	6.45694e-07	1.95128e-05	1.57609e-05	ATWRKY40/AIF1/ABCG36/AOS/ABCG40/AtRLP32/DALL3/GRX480/AOC3/	20
BP	GO:0034050	host programmed cell death induced by symbiont	20/278	401/20450	6.71379e-07	1.95128e-05	1.57609e-05	ATWRKY40/AIF1/ABCG36/AOS/ABCG40/AtRLP32/DALL3/GRX480/AOC3/	20
BP	GO:0044272	sulfur compound biosynthetic process	22/278	477/20450	6.87878e-07	1.95128e-05	1.57609e-05	ATCB5-C/APS1/ALF1/CYP83A1/IMS3/GH3.5/ATGSTF11/JAL35/AOS/ATLEUD1/AtMYB28/BCAT4/BUS1/ATIMD1/AtHBP1/IMS2/AtENODL2/AST68	22
BP	GO:0009851	auxin biosynthetic process	11/278	124/20450	1.04591e-06	2.87119e-05	2.31912e-05	ATCB5-C/GGP1/APS1/ALF1/CYP83A1/IMS3/AOS/ATLEUD1/BCAT4/IMS2/AST68	11
BP	GO:0008219	cell death	22/278	496/20450	1.31436e-06	3.41897e-05	2.76156e-05	ATWRKY40/AIF1/ABCG36/AOS/ABCG40/AtRLP32/ATMC8/DALL3/AMC6/GRX480/AOC3/	22
BP	GO:0045088	regulation of innate immune response	20/278	419/20450	1.3258e-06	3.41897e-05	2.76156e-05	ATWRKY40/AIF1/ABCG36/AOS/ABCG40/AtRLP32/DALL3/GRX480/AOC3/	20
BP	GO:0050776	regulation of immune response	20/278	421/20450	1.42643e-06	3.57026e-05	2.88377e-05	ATWRKY40/AIF1/ABCG36/AOS/ABCG40/AtRLP32/DALL3/GRX480/AOC3/	20
BP	GO:0002682	regulation of immune system process	20/278	424/20450	1.59045e-06	3.7664e-05	3.04219e-05	ATWRKY40/AIF1/ABCG36/AOS/ABCG40/AtRLP32/DALL3/GRX480/AOC3/	20
BP	GO:0050832	defense response to fungus	18/278	350/20450	1.59331e-06	3.7664e-05	3.04219e-05	ATWRKY40/ATL9/ABCG36/AOS/ATBG1/AtMYB28/ABCG40/ATCCR2/GRX480/AOC3/RRTF1/	18
BP	GO:0009850	auxin metabolic process	11/278	143/20450	4.25383e-06	9.55898e-05	7.72096e-05	ATCB5-C/GGP1/APS1/ALF1/CYP83A1/IMS3/AOS/ATLEUD1/BCAT4/IMS2/AST68	11
BP	GO:0034754	cellular hormone metabolic process	12/278	172/20450	4.31516e-06	9.55898e-05	7.72096e-05	ATCB5-C/GGP1/APS1/ALF1/CYP83A1/IMS3/AOS/ATLEUD1/BCAT4/IMS2/AST68/ATIPT7	12
BP	GO:0009310	amine catabolic process	10/278	117/20450	4.55346e-06	9.55898e-05	7.72096e-05	ATCB5-C/GGP1/ATPAL2/APS1/ATPAL1/ALF1/AOS/AtNPF7.3/APAO	10
BP	GO:0042402	cellular biogenic amine catabolic process	10/278	117/20450	4.55346e-06	9.55898e-05	7.72096e-05	ATCB5-C/GGP1/ATPAL2/APS1/ATPAL1/ALF1/AOS/AtNPF7.3/APAO	10
BP	GO:0035556	intracellular signal transduction	21/278	495/20450	4.60538e-06	9.55898e-05	7.72096e-05	ATGSTU13/ATPEPR1/ATWRKY40/AtWRKY22/AIF1/ABCG36/AOS/ATLOX4/AtERF73/MAPKKK14/MAPKKK19/ABCG40/ZAT11/AtRLP32/GRX480/AOC3/RRTF1/ATERF14	21
BP	GO:0009692	ethylene metabolic process	10/278	119/20450	5.30371e-06	9.6031e-05	7.7566e-05	ZAT11/JAZ8/ATLOX3/GRX480/ACS1/RRTF1	10
BP	GO:0009693	ethylene biosynthetic process	10/278	119/20450	5.30371e-06	9.6031e-05	7.7566e-05	ZAT11/JAZ8/ATLOX3/GRX480/ACS1/RRTF1	10
BP	GO:0043449	cellular alkene metabolic process	10/278	119/20450	5.30371e-06	9.6031e-05	7.7566e-05	ZAT11/JAZ8/ATLOX3/GRX480/ACS1/RRTF1	10
BP	GO:0043450	alkene biosynthetic process	10/278	119/20450	5.30371e-06	9.6031e-05	7.7566e-05	ZAT11/JAZ8/ATLOX3/GRX480/ACS1/RRTF1	10
BP	GO:1900673	olefin metabolic process	10/278	119/20450	5.30371e-06	9.6031e-05	7.7566e-05	ZAT11/JAZ8/ATLOX3/GRX480/ACS1/RRTF1	10
BP	GO:1900674	olefin biosynthetic process	10/278	119/20450	5.30371e-06	9.6031e-05	7.7566e-05	ZAT11/JAZ8/ATLOX3/GRX480/ACS1/RRTF1	10
BP	GO:0009812	flavonoid metabolic process	14/278	244/20450	6.80535e-06	0.000120653	9.74538e-05	ATPAL2/ATPAL1/NF-YA10/A11/ABCG36/AtSULT202B1/ATFLS1/	14
BP	GO:0009751	response to salicylic acid	20/278	473/20450	8.19491e-06	0.000142324	0.000114958	LHY/AtCCA1/ATWRKY40/AIF1/BT5/ABCG36/AOS/AtMYB28/ABCG40/AtRLP32/ATWRKY30/DALL3/GRX480/AOC3/	20
BP	GO:0009813	flavonoid biosynthetic process	13/278	217/20450	9.15087e-06	0.00015463	0.000124897	ATPAL2/ATPAL1/NF-YA10/A11/ABCG36/ATFLS1/	13
BP	GO:0009867	jasmonic acid mediated signaling pathway	15/278	286/20450	9.44858e-06	0.00015463	0.000124897	JAZ9/ATWRKY40/JAZ6/AIF1/ABCG36/AOS/ABCG40/AtRLP32/JAZ8/DALL3/GRX480/	15
BP	GO:0071395	cellular response to jasmonic acid stimulus	15/278	286/20450	9.44858e-06	0.00015463	0.000124897	JAZ9/ATWRKY40/JAZ6/AIF1/ABCG36/AOS/ABCG40/AtRLP32/JAZ8/DALL3/GRX480/	15
BP	GO:0009963	positive regulation of flavonoid biosynthetic process	9/278	103/20450	1.14619e-05	0.000184039	0.000148651	ATPAL2/ATPAL1/ABCG36/	9
BP	GO:0009625	response to insect	6/278	45/20450	3.12053e-05	0.000491772	0.000397213	CYP83A1/IMS3/ATBG1/AtMYB28/BUS1	6
BP	GO:0009698	phenylpropanoid metabolic process	11/278	183/20450	4.34135e-05	0.000671725	0.000542565	ATPAL2/ATPHO1/ATPAL1/OPCL1/ATCAD6/AtNPF7.3/AtDIR5/ANAC043/ATCCR2	11
BP	GO:0009962	regulation of flavonoid biosynthetic process	9/278	122/20450	4.45116e-05	0.000676417	0.000546354	ATPAL2/ATPAL1/ABCG36/	9
BP	GO:0006576	cellular biogenic amine metabolic process	10/278	157/20450	5.93851e-05	0.00088661	0.000716131	ATCB5-C/GGP1/ATPAL2/APS1/ATPAL1/ALF1/AOS/AtNPF7.3/APAO	10
BP	GO:0009901	anther dehiscence	4/278	17/20450	6.91822e-05	0.00101507	0.000819891	QRT2/ATLOX4/ATLOX3/ANAC043	4
BP	GO:0035690	cellular response to drug	16/278	390/20450	9.46028e-05	0.00136453	0.00110215	ATWRKY40/AIF1/ABCG36/AOS/ABCG40/AtRLP32/ATMC8/DALL3/GRX480/AOC3/	16
BP	GO:0044106	cellular amine metabolic process	10/278	167/20450	9.95627e-05	0.00141213	0.0011406	ATCB5-C/GGP1/ATPAL2/APS1/ATPAL1/ALF1/AOS/AtNPF7.3/APAO	10
BP	GO:0009723	response to ethylene	15/278	353/20450	0.000106193	0.00148148	0.00119662	LHY/ATGSTU13/AtCCA1/ATPEPR1/ATWRKY40/ATLOX4/AtERF73/MAPKKK14/MAPKKK19/ABCG40/GRX480/AOC3/ATERF14	15
BP	GO:0010193	response to ozone	5/278	36/20450	0.000119563	0.0016261	0.00131343	ASG6/ATLOX4/ABCG40/ATWRKY30/	5
BP	GO:0019344	cysteine biosynthetic process	11/278	205/20450	0.000120381	0.0016261	0.00131343	ALF1/CYP83A1/IMS3/JAL35/ATLEUD1/BCAT4/IMS2/AST68	11
BP	GO:0006534	cysteine metabolic process	11/278	207/20450	0.000131146	0.00174384	0.00140853	ALF1/CYP83A1/IMS3/JAL35/ATLEUD1/BCAT4/IMS2/AST68	11
BP	GO:0009070	serine family amino acid biosynthetic process	11/278	209/20450	0.000142721	0.00186855	0.00150926	ALF1/CYP83A1/IMS3/JAL35/ATLEUD1/BCAT4/IMS2/AST68	11
BP	GO:0071236	cellular response to antibiotic	15/278	364/20450	0.000148714	0.00191751	0.00154881	ATWRKY40/AIF1/ABCG36/AOS/ABCG40/AtRLP32/ATMC8/DALL3/GRX480/AOC3/	15
BP	GO:0006598	polyamine catabolic process	5/278	38/20450	0.000155701	0.00197763	0.00159737	ATPAL2/ATPAL1/AtNPF7.3/APAO	5
BP	GO:0048653	anther development	7/278	87/20450	0.00018392	0.0023017	0.00185913	TPD1/QRT2/ATLOX4/ATLOX3/ANAC043/CYP94B3	7
BP	GO:0009069	serine family amino acid metabolic process	12/278	254/20450	0.000197568	0.00243667	0.00196814	ALF1/CYP83A1/IMS3/JAL35/AOS/ATLEUD1/BCAT4/IMS2/AST68	12
BP	GO:0010310	regulation of hydrogen peroxide metabolic process	10/278	186/20450	0.000240287	0.00289317	0.00233687	ATWRKY40/AIF1/ABCG36/AOS/ABCG40/AtRLP32/GRX480/	10
BP	GO:0009900	dehiscence	4/278	23/20450	0.000241381	0.00289317	0.00233687	QRT2/ATLOX4/ATLOX3/ANAC043	4
BP	GO:0009733	response to auxin	16/278	424/20450	0.000245028	0.0028961	0.00233923	LHY/AtCCA1/A11/BT5/GH3.5/ABCG36/SAUR30/AtNPF7.3/ATFLS1/ABCG40/SAUR35/ATCCD8/SAUR34/GRX480/	16
BP	GO:0015711	organic anion transport	13/278	302/20450	0.000268748	0.00313294	0.00253054	SIAR1/GDU1/AtNPF2.11/AAP6/ABCG40/	13
BP	GO:0003333	amino acid transmembrane transport	3/278	10/20450	0.000277867	0.00319547	0.00258104	SIAR1/GDU1/AAP6	3
BP	GO:0009308	amine metabolic process	11/278	229/20450	0.000314779	0.0035717	0.00288493	ATCB5-C/GGP1/ATPAL2/APS1/ATPAL1/ALF1/AOS/AtNPF7.3/APAO/ATIPT7	11
BP	GO:0009863	salicylic acid mediated signaling pathway	14/278	353/20450	0.000362603	0.0040602	0.0032795	ATWRKY40/AIF1/ABCG36/AOS/ABCG40/AtRLP32/DALL3/GRX480/AOC3/	14
BP	GO:0080167	response to karrikin	8/278	128/20450	0.000369288	0.00408135	0.00329658	ATPAL2/ATPAL1/A11/AtNPF2.11/ATFLS1/	8
BP	GO:0071446	cellular response to salicylic acid stimulus	14/278	355/20450	0.000383697	0.00418623	0.0033813	ATWRKY40/AIF1/ABCG36/AOS/ABCG40/AtRLP32/DALL3/GRX480/AOC3/	14
BP	GO:0031348	negative regulation of defense response	12/278	277/20450	0.000434296	0.0046783	0.00377875	ATWRKY40/AIF1/ABCG36/AOS/ABCG40/AtRLP32/DALL3/GRX480/	12
BP	GO:0015849	organic acid transport	12/278	280/20450	0.000478095	0.00502295	0.00405713	SIAR1/GDU1/AAP6/ABCG40/	12
BP	GO:0046942	carboxylic acid transport	12/278	280/20450	0.000478095	0.00502295	0.00405713	SIAR1/GDU1/AAP6/ABCG40/	12
BP	GO:2000377	regulation of reactive oxygen species metabolic process	10/278	205/20450	0.000519581	0.00539224	0.00435541	ATWRKY40/AIF1/ABCG36/AOS/ABCG40/AtRLP32/GRX480/	10
BP	GO:0051193	regulation of cofactor metabolic process	10/278	208/20450	0.00058181	0.00596531	0.00481829	ATWRKY40/AIF1/ABCG36/AOS/ABCG40/AtRLP32/GRX480/	10
BP	GO:0009699	phenylpropanoid biosynthetic process	8/278	139/20450	0.000639867	0.00648246	0.005236	ATPAL2/ATPHO1/ATPAL1/ATCAD6/AtDIR5/ANAC043/ATCCR2	8
BP	GO:0009862	systemic acquired resistance, salicylic acid mediated signaling pathway	11/278	251/20450	0.000679407	0.00680206	0.00549415	ATWRKY40/AIF1/ABCG36/AOS/ABCG40/AtRLP32/GRX480/	11
BP	GO:0006865	amino acid transport	11/278	255/20450	0.000773714	0.00765617	0.00618403	SIAR1/GDU1/AAP6/	11
BP	GO:0015698	inorganic anion transport	11/278	256/20450	0.000798916	0.00781469	0.00631207	AtRAV2/ATPHO1/GAD/PHO1;H1/AtNPF7.3/AST68/CYP705A8/PME1	11
BP	GO:0006595	polyamine metabolic process	5/278	54/20450	0.000821961	0.0079069	0.00638655	ATPAL2/ATPAL1/AtNPF7.3/APAO	5
BP	GO:0042436	indole-containing compound catabolic process	6/278	81/20450	0.000826926	0.0079069	0.00638655	ATCB5-C/GGP1/APS1/ALF1/ABCG36/AOS	6
BP	GO:0006857	oligopeptide transport	7/278	112/20450	0.000855555	0.00808975	0.00653424	AtNPF6.4/ASG6/AtNPF2.11/AtNPF7.3/	7
BP	GO:0010583	response to cyclopentenone	8/278	147/20450	0.000922828	0.00848395	0.00685264	ATPIN7/GH3.5/anac032/ATGSTU18/ACT11	8
BP	GO:0000165	MAPK cascade	10/278	221/20450	0.000927153	0.00848395	0.00685264	ATWRKY40/AIF1/ABCG36/AOS/ABCG40/AtRLP32/GRX480/	10
BP	GO:0023014	signal transduction by protein phosphorylation	10/278	221/20450	0.000927153	0.00848395	0.00685264	ATWRKY40/AIF1/ABCG36/AOS/ABCG40/AtRLP32/GRX480/	10
BP	GO:0009404	toxin metabolic process	10/278	222/20450	0.000959507	0.0086866	0.00701633	ATGSTU13/GH3.5/ATGSTF11/anac032/BCAT4/ATGSTU18/AT-HSFC1	10
BP	GO:0071407	cellular response to organic cyclic compound	14/278	393/20450	0.00103546	0.0092675	0.00748553	ATWRKY40/AIF1/ABCG36/AOS/ABCG40/AtRLP32/DALL3/GRX480/AOC3/	14
BP	GO:0006979	response to oxidative stress	16/278	485/20450	0.00104545	0.0092675	0.00748553	ATPAL2/ATPAL1/ASG6/BT5/AtPCR2/ATGSTF11/ATLOX4/ABCG40/ATMC8/ATWRKY30/AtGolS1/AtGolS4	16
MF	GO:0016702	oxidoreductase activity, acting on single donors with incorporation of molecular oxygen, incorporation of two atoms of oxygen	5/282	23/20085	1.44023e-05	0.00276525	0.00254694	ATLOX1/ATLOX4/ATCCD8/ATLOX3/ATLOX6	5
MF	GO:0016701	oxidoreductase activity, acting on single donors with incorporation of molecular oxygen	5/282	27/20085	3.3001e-05	0.0031681	0.00291799	ATLOX1/ATLOX4/ATCCD8/ATLOX3/ATLOX6	5

## Sheet: gsea_sign_up
pathway	pval	padj	ES	NES	nMoreExtreme	size
CYTOKININS_DEGRADATION	2.07138e-05	0.000385993	0.824234	2.07055	0	25
KEGG_RIBOSOME	2.66134e-05	0.000385993	0.719059	2.48776	0	156
E2FA/DPA_CONFIRMED_AND_UNCONFIRMED	2.43694e-05	0.000385993	0.673261	2.16615	0	94
ATIAS_0.3NETWORK_CLUSTER_1	2.48818e-05	0.000385993	0.769472	2.52881	0	108
CORE_CELL_CYCLE_GENES	2.22985e-05	0.000385993	0.793795	2.29205	0	50
ANATOMICAL_STRUCTURE_FORMATION_INVOLVED_IN_MORPHOGENESIS	2.93169e-05	0.000385993	0.532938	1.94116	0	240
CELLULAR_MACROMOLECULAR_COMPLEX_ASSEMBLY	3.60023e-05	0.000385993	0.48625	1.88229	0	452
CELLULAR_MACROMOLECULAR_COMPLEX_SUBUNIT_ORGANIZATION	3.65724e-05	0.000385993	0.470343	1.82734	0	472
CELLULAR_METABOLIC_COMPOUND_SALVAGE	2.65844e-05	0.000385993	0.582329	2.01074	0	154
CELLULAR_PROTEIN_CATABOLIC_PROCESS	3.42677e-05	0.000385993	0.426114	1.63195	0	399
CELLULAR_PROTEIN_COMPLEX_ASSEMBLY	3.41834e-05	0.000385993	0.438074	1.67618	0	395
CELL_CYCLE_CYTOKINESIS	2.79267e-05	0.000385993	0.729381	2.5963	0	197
CELL_CYCLE_PHASE	3.11818e-05	0.000385993	0.586855	2.18831	0	300
CELL_DIVISION	3.22581e-05	0.000385993	0.643574	2.42156	0	331
CELL_PROLIFERATION	2.88675e-05	0.000385993	0.699423	2.528	0	225
CELL_WALL_ORGANIZATION	3.50668e-05	0.000385993	0.436585	1.68095	0	424
CHROMATIN_MODIFICATION	3.43088e-05	0.000385993	0.646138	2.47581	0	401
CHROMATIN_ORGANIZATION	3.6899e-05	0.000385993	0.617645	2.40429	0	483
CHROMATIN_SILENCING	2.87447e-05	0.000385993	0.619378	2.23423	0	221
CHROMATIN_SILENCING_BY_SMALL_RNA	2.47048e-05	0.000385993	0.636512	2.07687	0	103
COROLLA_DEVELOPMENT	2.37925e-05	0.000385993	0.663703	2.07234	0	78
COVALENT_CHROMATIN_MODIFICATION	3.3502e-05	0.000385993	0.652644	2.48594	0	374
CYTOKINESIS	2.87447e-05	0.000385993	0.706975	2.55021	0	221
CYTOKINESIS_BY_CELL_PLATE_FORMATION	2.78389e-05	0.000385993	0.72942	2.5919	0	194
CYTOSKELETON_ORGANIZATION	3.60101e-05	0.000385993	0.507445	1.96523	0	454
DEVELOPMENTAL_GROWTH_INVOLVED_IN_MORPHOGENESIS	3.2417e-05	0.000385993	0.427383	1.61243	0	339
DNA-DEPENDENT_DNA_REPLICATION	2.90234e-05	0.000385993	0.701763	2.54345	0	230
DNA_ALKYLATION	2.68485e-05	0.000385993	0.69991	2.43367	0	163
DNA_CONFORMATION_CHANGE	2.37575e-05	0.000385993	0.708933	2.20858	0	77
DNA_ENDOREDUPLICATION	2.4777e-05	0.000385993	0.658611	2.15498	0	105
DNA_METHYLATION	2.68485e-05	0.000385993	0.69991	2.43367	0	163
DNA_MODIFICATION	2.68694e-05	0.000385993	0.696896	2.42722	0	165
DNA_PACKAGING	2.27113e-05	0.000385993	0.731257	2.16371	0	57
DNA_REPAIR	3.00824e-05	0.000385993	0.461357	1.69532	0	261
DNA_REPLICATION	3.10501e-05	0.000385993	0.704187	2.62295	0	296
DNA_REPLICATION_INITIATION	2.3091e-05	0.000385993	0.811562	2.44841	0	64
DOUBLE-STRAND_BREAK_REPAIR	2.442e-05	0.000385993	0.598168	1.93103	0	96
FLORAL_ORGAN_FORMATION	2.60736e-05	0.000385993	0.64422	2.19333	0	139
FLORAL_ORGAN_MORPHOGENESIS	2.6683e-05	0.000385993	0.621922	2.15708	0	159
FLOWER_CALYX_DEVELOPMENT	2.28206e-05	0.000385993	0.70481	2.09806	0	59
G2/M_TRANSITION_OF_MITOTIC_CELL_CYCLE	2.3091e-05	0.000385993	0.804133	2.426	0	64
GENE_SILENCING	3.24391e-05	0.000385993	0.586455	2.21314	0	340
GENE_SILENCING_BY_RNA	3.02005e-05	0.000385993	0.518746	1.91275	0	269
HISTONE_H3-K9_METHYLATION	2.68694e-05	0.000385993	0.757506	2.63832	0	165
HISTONE_LYSINE_METHYLATION	2.87282e-05	0.000385993	0.73341	2.63786	0	217
HISTONE_METHYLATION	3.00156e-05	0.000385993	0.693448	2.546	0	259
HISTONE_MODIFICATION	3.20369e-05	0.000385993	0.678259	2.54866	0	326
HISTONE_PHOSPHORYLATION	2.25958e-05	0.000385993	0.823507	2.41959	0	55
INTERPHASE	2.34088e-05	0.000385993	0.794237	2.4341	0	70
INTERPHASE_OF_MITOTIC_CELL_CYCLE	2.34088e-05	0.000385993	0.794237	2.4341	0	70
MACROMOLECULE_METHYLATION	3.60036e-05	0.000385993	0.66025	2.55535	0	451
MERISTEM_DEVELOPMENT	3.48797e-05	0.000385993	0.430211	1.65474	0	419
MERISTEM_GROWTH	2.64529e-05	0.000385993	0.538566	1.85523	0	151
MERISTEM_MAINTENANCE	2.96701e-05	0.000385993	0.501441	1.8331	0	249
METHYLATION	3.62411e-05	0.000385993	0.655674	2.54064	0	458
METHYLATION-DEPENDENT_CHROMATIN_SILENCING	2.48818e-05	0.000385993	0.637396	2.09475	0	108
MICROTUBULE-BASED_PROCESS	3.06307e-05	0.000385993	0.593323	2.19886	0	282
MICROTUBULE_CYTOSKELETON_ORGANIZATION	2.88642e-05	0.000385993	0.594353	2.14996	0	226
MITOTIC_CELL_CYCLE	3.04238e-05	0.000385993	0.586535	2.1664	0	274
MODIFICATION-DEPENDENT_MACROMOLECULE_CATABOLIC_PROCESS	3.11643e-05	0.000385993	0.471506	1.75915	0	301
MODIFICATION-DEPENDENT_PROTEIN_CATABOLIC_PROCESS	3.11643e-05	0.000385993	0.471506	1.75915	0	301
MULTIDIMENSIONAL_CELL_GROWTH	2.45966e-05	0.000385993	0.628784	2.04243	0	100
M_PHASE	3.00156e-05	0.000385993	0.531936	1.95301	0	259
NEGATIVE_REGULATION_OF_BIOSYNTHETIC_PROCESS	3.31214e-05	0.000385993	0.502714	1.90936	0	363
NEGATIVE_REGULATION_OF_CELLULAR_BIOSYNTHETIC_PROCESS	3.31214e-05	0.000385993	0.502714	1.90936	0	363
NEGATIVE_REGULATION_OF_CELLULAR_METABOLIC_PROCESS	3.39259e-05	0.000385993	0.49663	1.89609	0	386
NEGATIVE_REGULATION_OF_GENE_EXPRESSION	3.63676e-05	0.000385993	0.497291	1.92932	0	465
NEGATIVE_REGULATION_OF_GENE_EXPRESSION,_EPIGENETIC	2.88301e-05	0.000385993	0.615838	2.22344	0	223
NEGATIVE_REGULATION_OF_MACROMOLECULE_BIOSYNTHETIC_PROCESS	3.30175e-05	0.000385993	0.50669	1.92144	0	358
NEGATIVE_REGULATION_OF_MACROMOLECULE_METABOLIC_PROCESS	3.71016e-05	0.000385993	0.502235	1.95679	0	489
NEGATIVE_REGULATION_OF_NITROGEN_COMPOUND_METABOLIC_PROCESS	3.29946e-05	0.000385993	0.50202	1.90326	0	357
NEGATIVE_REGULATION_OF_NUCLEOBASE-CONTAINING_COMPOUND_METABOLIC_PROCESS	3.29196e-05	0.000385993	0.503823	1.90928	0	355
NEGATIVE_REGULATION_OF_RNA_METABOLIC_PROCESS	3.25436e-05	0.000385993	0.494891	1.86859	0	342
NEGATIVE_REGULATION_OF_TRANSCRIPTION,_DNA-DEPENDENT	3.25436e-05	0.000385993	0.494891	1.86859	0	342
NUCLEAR_DIVISION	2.44075e-05	0.000385993	0.659847	2.12658	0	95
NUCLEOSOME_ASSEMBLY	2.19438e-05	0.000385993	0.746386	2.09212	0	43
NUCLEOSOME_ORGANIZATION	2.19438e-05	0.000385993	0.746386	2.09212	0	43
NUCLEOTIDE_BIOSYNTHETIC_PROCESS	3.05792e-05	0.000385993	0.50418	1.86777	0	281
ONE-CARBON_METABOLIC_PROCESS	3.68243e-05	0.000385993	0.615733	2.39461	0	478
ORGANELLE_ASSEMBLY	2.24301e-05	0.000385993	0.800069	2.32713	0	52
ORGANELLE_FISSION	2.54479e-05	0.000385993	0.609651	2.04253	0	123
ORGAN_FORMATION	2.64683e-05	0.000385993	0.605476	2.08763	0	152
ORGAN_MORPHOGENESIS	3.71181e-05	0.000385993	0.462346	1.80178	0	490
PETAL_DEVELOPMENT	2.37925e-05	0.000385993	0.663703	2.07234	0	78
PETAL_FORMATION	2.27113e-05	0.000385993	0.712848	2.10924	0	57
PETAL_MORPHOGENESIS	2.29838e-05	0.000385993	0.692085	2.07737	0	62
PHOTORESPIRATION	2.58098e-05	0.000385993	0.603164	2.03982	0	132
PHYLLOME_DEVELOPMENT	3.45554e-05	0.000385993	0.381051	1.4624	0	408
POST-EMBRYONIC_MORPHOGENESIS	3.33478e-05	0.000385993	0.47937	1.82407	0	370
POST-EMBRYONIC_ORGAN_MORPHOGENESIS	2.6683e-05	0.000385993	0.621922	2.15708	0	159
PROTEASOME_ASSEMBLY	2.67044e-05	0.000385993	0.555763	1.92881	0	160
PROTEASOME_CORE_COMPLEX_ASSEMBLY	2.50859e-05	0.000385993	0.57784	1.91106	0	113
PROTEIN-DNA_COMPLEX_ASSEMBLY	2.20216e-05	0.000385993	0.744903	2.10683	0	45
PROTEIN_ALKYLATION	3.01395e-05	0.000385993	0.690147	2.5428	0	267
PROTEIN_CATABOLIC_PROCESS	3.45554e-05	0.000385993	0.421062	1.61595	0	408
PROTEIN_COMPLEX_ASSEMBLY	3.60023e-05	0.000385993	0.406996	1.5755	0	452
PROTEIN_COMPLEX_BIOGENESIS	3.60023e-05	0.000385993	0.406996	1.5755	0	452
PROTEIN_IMPORT	3.15736e-05	0.000385993	0.429863	1.60931	0	313
PROTEIN_LOCALIZATION_TO_ORGANELLE	2.87447e-05	0.000385993	0.506566	1.82729	0	221
PROTEIN_METHYLATION	3.01395e-05	0.000385993	0.690147	2.5428	0	267
PROTEOLYSIS_INVOLVED_IN_CELLULAR_PROTEIN_CATABOLIC_PROCESS	3.35954e-05	0.000385993	0.451146	1.71888	0	376
PYRIMIDINE_NUCLEOTIDE_BIOSYNTHETIC_PROCESS	2.57938e-05	0.000385993	0.580255	1.96036	0	131
PYRIMIDINE_NUCLEOTIDE_METABOLIC_PROCESS	2.58699e-05	0.000385993	0.580817	1.97077	0	135
PYRIMIDINE_RIBONUCLEOTIDE_BIOSYNTHETIC_PROCESS	2.54479e-05	0.000385993	0.581833	1.94933	0	123
PYRIMIDINE_RIBONUCLEOTIDE_METABOLIC_PROCESS	2.56984e-05	0.000385993	0.576194	1.94359	0	129
REGULATION_OF_CELL_CYCLE	3.01005e-05	0.000385993	0.664387	2.44593	0	265
REGULATION_OF_CELL_CYCLE_PROCESS	2.61144e-05	0.000385993	0.682173	2.32528	0	140
REGULATION_OF_DEVELOPMENTAL_GROWTH	2.88301e-05	0.000385993	0.531836	1.92015	0	223
REGULATION_OF_DNA_METABOLIC_PROCESS	2.74695e-05	0.000385993	0.713359	2.51466	0	182
REGULATION_OF_DNA_REPLICATION	2.55931e-05	0.000385993	0.767557	2.58307	0	127
REGULATION_OF_FLOWER_DEVELOPMENT	3.14574e-05	0.000385993	0.571525	2.13805	0	310
REGULATION_OF_G2/M_TRANSITION_OF_MITOTIC_CELL_CYCLE	2.30468e-05	0.000385993	0.8083	2.43246	0	63
REGULATION_OF_GENE_EXPRESSION,_EPIGENETIC	3.39259e-05	0.000385993	0.591526	2.25839	0	386
REGULATION_OF_GROWTH	2.97451e-05	0.000385993	0.511148	1.86894	0	250
REGULATION_OF_MERISTEM_DEVELOPMENT	2.75649e-05	0.000385993	0.530537	1.87548	0	186
REGULATION_OF_MERISTEM_GROWTH	2.63096e-05	0.000385993	0.535121	1.83474	0	146
REGULATION_OF_MITOTIC_CELL_CYCLE	2.47048e-05	0.000385993	0.732259	2.38929	0	103
REGULATION_OF_POST-EMBRYONIC_DEVELOPMENT	3.39259e-05	0.000385993	0.498729	1.9041	0	386
RESPONSE_TO_DNA_DAMAGE_STIMULUS	3.11818e-05	0.000385993	0.462073	1.72301	0	300
RESPONSE_TO_MISFOLDED_PROTEIN	2.68694e-05	0.000385993	0.555038	1.93315	0	165
RIBONUCLEOPROTEIN_COMPLEX_BIOGENESIS	3.09741e-05	0.000385993	0.53396	1.98779	0	294
RIBONUCLEOTIDE_METABOLIC_PROCESS	3.00824e-05	0.000385993	0.458575	1.68588	0	262
RIBOSOME_BIOGENESIS	3.07409e-05	0.000385993	0.528878	1.96283	0	286
RNA_METHYLATION	2.61144e-05	0.000385993	0.658281	2.24384	0	140
RNA_MODIFICATION	3.01505e-05	0.000385993	0.470652	1.73491	0	268
SEPAL_DEVELOPMENT	2.28206e-05	0.000385993	0.70481	2.09806	0	59
SEPAL_FORMATION	2.27113e-05	0.000385993	0.712848	2.10924	0	57
SEPAL_MORPHOGENESIS	2.27113e-05	0.000385993	0.712848	2.10924	0	57
SHOOT_MORPHOGENESIS	3.54371e-05	0.000385993	0.405269	1.5633	0	435
SPINDLE_ASSEMBLY	2.19896e-05	0.000385993	0.807397	2.27269	0	44
SPINDLE_ORGANIZATION	2.20936e-05	0.000385993	0.800936	2.27473	0	46
STOMATAL_COMPLEX_DEVELOPMENT	2.67044e-05	0.000385993	0.541487	1.87926	0	160
TRANSLATION	3.61363e-05	0.000385993	0.558062	2.16246	0	457
UBIQUITIN-DEPENDENT_PROTEIN_CATABOLIC_PROCESS	3.10733e-05	0.000385993	0.472499	1.76137	0	298
UNIDIMENSIONAL_CELL_GROWTH	3.2417e-05	0.000385993	0.427383	1.61243	0	339
CELL_WALL	3.56265e-05	0.000385993	0.504308	1.94766	0	440
CHROMATIN	2.30468e-05	0.000385993	0.739204	2.22453	0	63
CHROMOSOMAL_PART	2.48367e-05	0.000385993	0.705785	2.31219	0	106
CHROMOSOME	2.64683e-05	0.000385993	0.664937	2.29264	0	152
CYTOSOLIC_LARGE_RIBOSOMAL_SUBUNIT	2.42777e-05	0.000385993	0.73873	2.3692	0	92
CYTOSOLIC_PART	2.7842e-05	0.000385993	0.700237	2.48978	0	195
CYTOSOLIC_RIBOSOME	2.88642e-05	0.000385993	0.704948	2.55001	0	226
CYTOSOLIC_SMALL_RIBOSOMAL_SUBUNIT	2.36558e-05	0.000385993	0.725236	2.25023	0	75
EXTERNAL_ENCAPSULATING_STRUCTURE	3.57079e-05	0.000385993	0.502088	1.93916	0	441
INTRACELLULAR_ORGANELLE_LUMEN	3.65724e-05	0.000385993	0.437903	1.70131	0	472
LARGE_RIBOSOMAL_SUBUNIT	2.51813e-05	0.000385993	0.710438	2.35167	0	114
MEMBRANE-ENCLOSED_LUMEN	3.66448e-05	0.000385993	0.441534	1.71649	0	475
NUCLEAR_LUMEN	3.31214e-05	0.000385993	0.471618	1.79126	0	363
NUCLEOLUS	2.92637e-05	0.000385993	0.566648	2.0613	0	238
NUCLEOSOME	2.15341e-05	0.000385993	0.795964	2.16821	0	37
ORGANELLE_LUMEN	3.65724e-05	0.000385993	0.437903	1.70131	0	472
PLANT-TYPE_CELL_WALL	2.79791e-05	0.000385993	0.557305	1.985	0	198
PROTEIN-DNA_COMPLEX	2.19438e-05	0.000385993	0.793319	2.22367	0	43
RIBONUCLEOPROTEIN_COMPLEX	3.37815e-05	0.000385993	0.630081	2.40293	0	381
RIBOSOME	3.17652e-05	0.000385993	0.64961	2.43641	0	319
SMALL_RIBOSOMAL_SUBUNIT	2.39555e-05	0.000385993	0.71819	2.26635	0	83
CYCLIN-DEPENDENT_PROTEIN_KINASE_REGULATOR_ACTIVITY	2.07138e-05	0.000385993	0.842214	2.11571	0	25
STRUCTURAL_CONSTITUENT_OF_RIBOSOME	3.03352e-05	0.000385993	0.650439	2.40092	0	272
STRUCTURAL_MOLECULE_ACTIVITY	3.32624e-05	0.000385993	0.585087	2.22488	0	367
CELL_WALL_MODIFICATION_INVOLVED_IN_MULTIDIMENSIONAL_CELL_GROWTH	4.02123e-05	0.000416169	0.846729	2.00645	1	19
PLANT-TYPE_CELL_WALL_LOOSENING	4.08822e-05	0.000421087	0.818691	2.0005	1	22
KEGG_DNA_REPLICATION	4.28927e-05	0.000435572	0.769425	2.0722	1	35
KINASE_REGULATOR_ACTIVITY	4.28927e-05	0.000435572	0.778023	2.09536	1	35
PROTEIN_KINASE_REGULATOR_ACTIVITY	4.25913e-05	0.000435572	0.780281	2.07756	1	33
CHROMATIN_ASSEMBLY	4.50227e-05	0.000455066	0.726736	2.12163	1	53
RESPIRATORY_CHAIN	4.69616e-05	0.000472455	0.633108	1.95029	1	72
PROTEASOMAL_UBIQUITIN-DEPENDENT_PROTEIN_CATABOLIC_PROCESS	4.998e-05	0.000500494	0.55303	1.82414	1	111
DOUBLE-STRAND_BREAK_REPAIR_VIA_HOMOLOGOUS_RECOMBINATION	6.86452e-05	0.000669761	0.651891	1.94532	2	60
MICROTUBULE-BASED_MOVEMENT	6.87411e-05	0.000669761	0.646465	1.93538	2	61
RECOMBINATIONAL_REPAIR	6.86452e-05	0.000669761	0.651891	1.94532	2	60
CHROMATIN_ASSEMBLY_OR_DISASSEMBLY	7.23467e-05	0.00070173	0.598692	1.90274	2	87
GENERATION_OF_PRECURSOR_METABOLITES_AND_ENERGY	7.4677e-05	0.0007211	0.368884	1.43885	1	496
PROTEASOMAL_PROTEIN_CATABOLIC_PROCESS	8.25696e-05	0.000779904	0.482119	1.70171	2	184
DNA_RECOMBINATION	8.58394e-05	0.000807263	0.471594	1.69531	2	215
KINESINS_KINESIN-LIKE_PROTEINS	9.05941e-05	0.00084829	0.659909	1.94595	3	56
MICROTUBULE_MOTOR_ACTIVITY	9.11182e-05	0.000848872	0.646803	1.91964	3	58
MITOCHONDRIAL_RESPIRATORY_CHAIN	9.33554e-05	0.000862939	0.623379	1.90578	3	69
NUCLEAR_CHROMOSOME	0.000110468	0.00100396	0.701552	1.99247	4	46
ACETYL-COA_METABOLIC_PROCESS	0.000122038	0.00109986	0.568504	1.8322	4	95
PLANT-TYPE_CELL_WALL_MODIFICATION_INVOLVED_IN_MULTIDIMENSIONAL_CELL_GROWTH	0.000139079	0.0012482	0.831002	1.92291	6	17
SYNCYTIUM_FORMATION	0.000139651	0.0012482	0.827445	1.93925	6	18
FLORAL_ORGAN_DEVELOPMENT	0.000141733	0.00125657	0.371244	1.43138	3	433
POST-EMBRYONIC_ORGAN_DEVELOPMENT	0.000141748	0.00125657	0.372436	1.43665	3	435
PLANT-TYPE_CELL_WALL_ORGANIZATION	0.000144338	0.0012743	0.451002	1.63011	4	225
REGULATION_OF_CYCLIN-DEPENDENT_PROTEIN_KINASE_ACTIVITY	0.000154655	0.00135983	0.689865	1.95928	6	46
SHOOT_APICAL_MERISTEM	0.000167232	0.00146447	0.595026	1.86935	6	81
RIBONUCLEOTIDE_BIOSYNTHETIC_PROCESS	0.000192662	0.00167361	0.471591	1.66455	6	184
KEGG_OXIDATIVE_PHOSPHORYLATION	0.000216502	0.00185692	0.571801	1.81011	8	85
EXPANSINS_ALPHA-EXPANSIN_GENE_FAMILY	0.000217198	0.00185692	0.825402	1.88522	10	16
MITOCHONDRIAL_MEMBRANE_PART	0.000223936	0.00190699	0.53205	1.74556	8	107
CELL_WALL_MODIFICATION	0.00023094	0.00195892	0.446857	1.61512	7	225
REGULATION_OF_PHOSPHORYLATION	0.000236558	0.00198923	0.592795	1.8393	9	75
MOTOR_ACTIVITY	0.000236122	0.00198923	0.584532	1.80937	9	74
JUVENILE_VASCULAR_LEAF	0.000237273	0.00198923	0.494155	1.69715	8	148
APOPLAST	0.000240002	0.00200434	0.429745	1.5767	7	258
CLASS_III_PEROXIDASE	0.000244504	0.00203409	0.665722	1.90625	10	48
LEAF_MORPHOGENESIS	0.000248208	0.00205699	0.416281	1.55005	7	295
PALMITATE_BIOSYNTHESIS_II_	0.000257876	0.0021267	0.703852	1.9062	11	36
PROTEIN_LOCALIZATION_TO_MITOCHONDRION	0.000263612	0.00213281	0.567942	1.79596	10	84
PROTEIN_TARGETING_TO_MITOCHONDRION	0.000263612	0.00213281	0.567942	1.79596	10	84
DNA-DEPENDENT_ATPASE_ACTIVITY	0.000264259	0.00213281	0.672393	1.90175	11	45
KEGG_PROTEASOME	0.000283027	0.00225899	0.67798	1.88514	12	41
PROTEASOME_COMPLEX	0.000284433	0.00226187	0.677358	1.89059	12	42
MITOCHONDRIAL_PART	0.000289737	0.00229561	0.441296	1.59758	9	228
NUCLEAR_CHROMOSOME_PART	0.000298139	0.00235356	0.711437	1.89426	13	33
STOMATAL_LINEAGE_PROGRESSION	0.000307855	0.00239896	0.672044	1.8917	13	44
OXIDOREDUCTASE_ACTIVITY,_ACTING_ON_PEROXIDE_AS_ACCEPTOR	0.000308327	0.00239896	0.579181	1.80003	12	76
PEROXIDASE_ACTIVITY	0.000308327	0.00239896	0.579181	1.80003	12	76
NEGATIVE_REGULATION_OF_CELL_CYCLE	0.000312311	0.00242125	0.744277	1.90269	14	27
SEXUAL_REPRODUCTION	0.000330779	0.00254617	0.457878	1.61862	11	186
M_PHASE_OF_MITOTIC_CELL_CYCLE	0.000343226	0.00263262	0.616477	1.83964	14	60
HYDROLASE_ACTIVITY,_HYDROLYZING_O-GLYCOSYL_COMPOUNDS	0.000387551	0.00295166	0.422995	1.54783	12	252
HYDROLASE_ACTIVITY,_ACTING_ON_GLYCOSYL_BONDS	0.000395991	0.00300537	0.41303	1.5261	12	275
KEGG_STARCH_AND_SUCROSE_METABOLISM	0.000413708	0.00312884	0.603838	1.81248	17	62
REGULATION_OF_KINASE_ACTIVITY	0.000421358	0.00316458	0.588849	1.80464	17	70
REGULATION_OF_PROTEIN_KINASE_ACTIVITY	0.000421358	0.00316458	0.588849	1.80464	17	70
MITOCHONDRION_ORGANIZATION	0.000467336	0.00348568	0.528672	1.71724	18	100
PLANT-TYPE_CELL_WALL_ORGANIZATION_OR_BIOGENESIS	0.000505433	0.00374402	0.400962	1.50152	15	314
KEGG_BIOSYNTHESIS_OF_TERPENOIDS_AND_STEROIDS	0.000527273	0.00389246	0.480963	1.65184	19	148
COPPER_ION_BINDING	0.000543449	0.00399823	0.461004	1.61751	19	175
LEAF_DEVELOPMENT	0.00060427	0.0044008	0.375722	1.43123	17	375
PATTERN_SPECIFICATION_PROCESS	0.000613478	0.00445286	0.405333	1.50387	19	285
ATIAS_0.3NETWORK_CLUSTER_6	0.000662842	0.00472411	0.740445	1.86006	31	25
REGULATION_OF_CELLULAR_COMPONENT_ORGANIZATION	0.000663953	0.00472411	0.432666	1.56383	22	225
NADH_DEHYDROGENASE_COMPLEX	0.000668747	0.00472712	0.640063	1.83964	29	49
RESPIRATORY_CHAIN_COMPLEX_I	0.000668747	0.00472712	0.640063	1.83964	29	49
MITOSIS	0.000684619	0.0048165	0.606622	1.80577	29	59
PROTEIN_LOCALIZATION_TO_NUCLEUS	0.000698487	0.00488941	0.48927	1.66014	26	135
WILSON_NMF_CLUSTER_11	0.000714762	0.0049872	0.557006	1.74251	29	79
MITOCHONDRIAL_ENVELOPE	0.000892708	0.00614945	0.440273	1.56612	31	196
CHROMOSOME_ORGANIZATION_INVOLVED_IN_MEIOSIS	0.000952315	0.00648759	0.578881	1.76046	40	67
SYNAPSIS	0.000952315	0.00648759	0.578881	1.76046	40	67
NUCLEAR_TRANSPORT	0.000961961	0.00650226	0.441011	1.55567	34	183
NUCLEOCYTOPLASMIC_TRANSPORT	0.000961961	0.00650226	0.441011	1.55567	34	183
KEGG_BIOSYNTHESIS_OF_ALKALOIDS_DERIVED_FROM_TERPENOID_AND_POLYKETIDE	0.000985396	0.00663991	0.496191	1.64975	38	117
MITOCHONDRIAL_RESPIRATORY_CHAIN_COMPLEX_I	0.000996612	0.00669463	0.633695	1.80741	44	47
ANTIOXIDANT_ACTIVITY	0.00101117	0.00677141	0.514711	1.67391	40	101
CONDENSED_CHROMOSOME	0.00111721	0.00745839	0.773523	1.81288	55	18
ECTODERM_DEVELOPMENT	0.00113066	0.00750188	0.36888	1.40223	33	366
EPIDERMIS_DEVELOPMENT	0.00113066	0.00750188	0.36888	1.40223	33	366
NUCLEAR_IMPORT	0.00121781	0.00805539	0.477178	1.62023	46	136
EPIDERMAL_CELL_DIFFERENTIATION	0.0012259	0.00808419	0.369434	1.40371	36	364
KEGG_PYRIMIDINE_METABOLISM	0.00127796	0.00838195	0.590464	1.75767	55	59
SOMATIC_CELL_DNA_RECOMBINATION	0.0012788	0.00838195	0.695846	1.80486	60	29
HAIR_CELL_DIFFERENTIATION	0.00129182	0.00839101	0.46417	1.59417	48	148
PROTEIN_IMPORT_INTO_NUCLEUS	0.00129172	0.00839101	0.476132	1.61381	49	134
TRICHOME_DIFFERENTIATION	0.00129182	0.00839101	0.46417	1.59417	48	148
GTP_BINDING	0.00140119	0.00894032	0.429866	1.53251	49	200
GUANYL_RIBONUCLEOTIDE_BINDING	0.00140119	0.00894032	0.429866	1.53251	49	200
KEGG_METHANE_METABOLISM	0.00146052	0.00929149	0.585752	1.74365	63	59
STARCH_BIOSYNTHESIS	0.00159601	0.0100087	0.765151	1.79326	79	18
RESPONSE_TO_GAMMA_RADIATION	0.00161327	0.0100853	0.571324	1.71932	69	63
PHRAGMOPLAST	0.0016296	0.010158	0.624849	1.76728	73	45
KEGG_RNA_DEGRADATION	0.00176173	0.0109187	0.621901	1.75894	79	45
TRANSLATIONAL_ELONGATION	0.00179583	0.0110039	0.661427	1.77128	83	34
REGULATION_OF_UNIDIMENSIONAL_CELL_GROWTH	0.00187368	0.0114163	0.539481	1.67665	78	76
REGULATION_OF_TRANSFERASE_ACTIVITY	0.00190822	0.0115293	0.549046	1.69546	80	73
FEMALE_GAMETE_GENERATION	0.00196154	0.0118184	0.468465	1.58428	75	132
VACUOLAR_PART	0.00198974	0.011955	0.354868	1.3653	56	420
ANTHOCYANIN_ACCUMULATION_IN_TISSUES_IN_RESPONSE_TO_UV_LIGHT	0.00211198	0.0124136	0.503034	1.63138	85	99
PIGMENTATION	0.00211198	0.0124136	0.503034	1.63138	85	99
PIGMENT_ACCUMULATION	0.00211198	0.0124136	0.503034	1.63138	85	99
PIGMENT_ACCUMULATION_IN_RESPONSE_TO_UV_LIGHT	0.00211198	0.0124136	0.503034	1.63138	85	99
PIGMENT_ACCUMULATION_IN_TISSUES	0.00211198	0.0124136	0.503034	1.63138	85	99
PIGMENT_ACCUMULATION_IN_TISSUES_IN_RESPONSE_TO_UV_LIGHT	0.00211198	0.0124136	0.503034	1.63138	85	99
VACUOLAR_MEMBRANE	0.00218742	0.0128222	0.354313	1.36269	62	417
KEGG_MISMATCH_REPAIR	0.00242351	0.0139091	0.706784	1.7755	116	25
REGULATION_OF_CATALYTIC_ACTIVITY	0.00242428	0.0139091	0.39384	1.44198	80	254
MICROTUBULE_CYTOSKELETON	0.00242107	0.0139091	0.493175	1.60918	97	103
GLYCOLYSIS_IV_	0.00249658	0.014286	0.609985	1.73241	112	46
CELLULAR_RESPONSE_TO_GIBBERELLIN_STIMULUS	0.00252853	0.0144306	0.574147	1.704	110	58
SMALL_NUCLEOLAR_RIBONUCLEOPROTEIN_COMPLEX	0.0025478	0.0145023	0.70393	1.76833	122	25
PROTEIN_KINASE_BINDING	0.00258908	0.0146602	0.575999	1.70432	113	57
EMBRYO_SAC_EGG_CELL_DIFFERENTIATION	0.00265184	0.0149763	0.46498	1.56983	102	130
MULTICELLULAR_ORGANISM_REPRODUCTION	0.002688	0.015141	0.370403	1.39041	83	323
KINASE_BINDING	0.00273507	0.0153661	0.558123	1.67526	118	62
GLYCOSIDE_HYDROLASE_GENE_FAMILIES_GLYCOSIDE_HYDROLASE_FAMILY_28	0.00274801	0.0153988	0.664727	1.7484	129	31
ANCHORED_TO_MEMBRANE	0.00284143	0.0158812	0.447328	1.53373	107	146
AS2_FAMILY	0.00286456	0.0159692	0.706113	1.75892	138	24
REGULATION_OF_CELL_MORPHOGENESIS	0.003002	0.0166924	0.526108	1.64585	125	79
MEGAGAMETOGENESIS	0.0030176	0.0167361	0.438667	1.52242	112	160
CHROMOSOME_SEGREGATION	0.00336876	0.018541	0.450528	1.53569	128	140
REGULATION_OF_ANATOMICAL_STRUCTURE_MORPHOGENESIS	0.00342812	0.0188199	0.490511	1.59521	138	101
HOMOGALACTURONAN_DEGRADATION	0.00346699	0.0189851	0.629665	1.71521	160	37
ACTIN_NUCLEATION	0.00350903	0.0191667	0.495019	1.6024	142	98
STOMATAL_COMPLEX_MORPHOGENESIS	0.0035581	0.0193858	0.479058	1.57439	142	108
WILSON_NMF_CLUSTER_15	0.00368706	0.0199877	0.691983	1.73832	177	25
GUANYL_NUCLEOTIDE_BINDING	0.0039882	0.0213527	0.406613	1.45239	141	203
KEGG_HOMOLOGOUS_RECOMBINATION	0.00429326	0.0228727	0.701995	1.73132	208	23
MALE_MEIOSIS	0.00428928	0.0228727	0.738633	1.73111	214	18
TRICHOME_MORPHOGENESIS	0.00434624	0.0229932	0.448252	1.52469	166	138
GLUCONEOGENESIS	0.004434	0.0233921	0.436825	1.50368	167	150
ANATOMICAL_STRUCTURE_HOMEOSTASIS	0.00480271	0.0251532	0.566742	1.66026	212	54
GIBBERELLIC_ACID_MEDIATED_SIGNALING_PATHWAY	0.00493738	0.0257338	0.562283	1.65807	217	56
GLYCEROLIPID_BIOSYNTHETIC_PROCESS	0.00513905	0.0267206	0.426269	1.48023	191	161
REGIONALIZATION	0.0051518	0.0267226	0.409694	1.44723	186	185
MITOCHONDRIAL_INNER_MEMBRANE	0.00539429	0.0279135	0.425241	1.47582	201	160
GIBBERELLIN_MEDIATED_SIGNALING_PATHWAY	0.00556426	0.0287243	0.555495	1.64365	244	57
NEGATIVE_REGULATION_OF_CYCLIN-DEPENDENT_PROTEIN_KINASE_ACTIVITY	0.00562131	0.0289497	0.698638	1.70714	274	22
CYTOSKELETAL_PART	0.00575219	0.0294137	0.44191	1.50048	221	136
GAMETE_GENERATION	0.00579928	0.0295629	0.423268	1.47175	215	163
MULTICELLULAR_ORGANISMAL_REPRODUCTIVE_PROCESS	0.00592122	0.0299944	0.363289	1.3554	189	301
MICROTUBULE_BINDING	0.00603286	0.0304885	0.6022	1.66639	277	40
GLYCOSIDE_HYDROLASE_GENE_FAMILIES_GLYCOSIDE_HYDROLASE_FAMILY_16	0.00608565	0.0305453	0.703654	1.70252	298	21
TELOMERE_MAINTENANCE	0.00610058	0.0305453	0.56278	1.64298	270	53
TELOMERE_ORGANIZATION	0.00610058	0.0305453	0.56278	1.64298	270	53
XYLOGLUCAN:XYLOGLUCOSYL_TRANSFERASE_ACTIVITY	0.00608565	0.0305453	0.703654	1.70252	298	21
MEIOTIC_DNA_DOUBLE-STRAND_BREAK_FORMATION	0.0061331	0.0306372	0.524098	1.6062	261	70
ATIAS_0.3NETWORK_CLUSTER_2	0.00640898	0.031795	0.465917	1.53512	256	110
RRNA_METABOLIC_PROCESS	0.00640629	0.031795	0.395922	1.41511	227	204
MITOCHONDRIAL_MEMBRANE	0.00639506	0.031795	0.406116	1.43564	231	186
MICROTUBULE_NUCLEATION	0.00654952	0.0323141	0.545808	1.62474	286	59
POSTTRANSCRIPTIONAL_REGULATION_OF_GENE_EXPRESSION	0.00655844	0.0323141	0.379568	1.38424	222	243
TUBULIN_BINDING	0.00653334	0.0323141	0.577615	1.64746	294	47
MEIOSIS	0.00659268	0.0323355	0.407424	1.43621	239	182
M_PHASE_OF_MEIOTIC_CELL_CYCLE	0.00659268	0.0323355	0.407424	1.43621	239	182
ENZYME_REGULATOR_ACTIVITY	0.00692142	0.0338711	0.383804	1.39242	237	232
GLYCOLYSIS_I_	0.00698084	0.0340848	0.580459	1.64173	316	45
AEROBIC_RESPIRATION_--_ELECTRON_DONOR_II	0.00719904	0.0349922	0.611005	1.65475	334	36
CHLOROPLAST_ENVELOPE	0.00741899	0.0359804	0.331498	1.2861	203	465
RESPONSE_TO_IONIZING_RADIATION	0.00748118	0.0361371	0.504235	1.57742	313	79
PHOTOSYNTHESIS,_LIGHT_HARVESTING	0.00751629	0.0362088	0.654681	1.67364	360	27
POLYSACCHARIDE_BIOSYNTHETIC_PROCESS	0.00791606	0.0378815	0.325913	1.27092	211	495
REGULATION_OF_CELL_GROWTH	0.00791334	0.0378815	0.486849	1.55085	327	88
ENZYME_BINDING	0.00801608	0.0382755	0.446298	1.49524	314	123
RRNA_PROCESSING	0.00806067	0.0382995	0.392444	1.40178	286	203
PROTEASOME_ACCESSORY_COMPLEX	0.00807424	0.0382995	0.68586	1.67592	394	22
PROTEASOME_REGULATORY_PARTICLE	0.00807424	0.0382995	0.68586	1.67592	394	22
SEED_MATURATION	0.0084062	0.0397	0.431247	1.46685	322	138
MONOSACCHARIDE_BIOSYNTHETIC_PROCESS	0.0084558	0.0398473	0.411048	1.43479	312	168
PLASTID_ENVELOPE	0.00848302	0.0398886	0.325784	1.26851	229	484
POSITIVE_REGULATION_OF_CELL_CYCLE	0.00860544	0.0403765	0.708683	1.67933	427	19
NUCLEOLUS_ORGANIZATION	0.00870792	0.0407689	0.683418	1.66995	425	22
DNA-DEPENDENT_TRANSCRIPTION,_ELONGATION	0.00904171	0.0421492	0.547992	1.60533	400	54
FATTY_ACID_BETA;-OXIDATION_IV_	0.00911721	0.0424097	0.71364	1.67253	456	18
ACTIN_CYTOSKELETON_ORGANIZATION	0.00966184	0.0447506	0.410312	1.42801	359	164
HEXOSE_BIOSYNTHETIC_PROCESS	0.00971601	0.0448097	0.412287	1.43167	362	161
PYRUVATE_METABOLIC_PROCESS	0.0097011	0.0448097	0.346424	1.30983	295	348
POLYGALACTURONASE_ACTIVITY	0.00980805	0.0451379	0.628525	1.64197	465	30
SPINDLE	0.00985222	0.0452449	0.584001	1.61603	453	40
NUCLEUS_ORGANIZATION	0.0101907	0.0467	0.506232	1.55945	433	72
KEGG_NUCLEOTIDE_EXCISION_REPAIR	0.0107744	0.0492707	0.572358	1.60432	490	43
GLUCAN_METABOLIC_PROCESS	0.0109288	0.0498712	0.342208	1.2977	330	358

## Sheet: gsea_sign_down
pathway	pval	padj	ES	NES	nMoreExtreme	size
ALIPHATIC_GLUCOSINOLATE_BIOSYNTHESIS_SIDE_CHAIN_ELONGATION_CYCLE	1.9658e-05	0.000385993	-0.926632	-2.12767	0	21
HY5_CONFIRMED	1.59274e-05	0.000385993	-0.595826	-1.91412	0	165
HY5_CONFIRMED_AND_UNCONFIRMED	1.56688e-05	0.000385993	-0.574787	-1.87316	0	187
WILSON_NMF_CLUSTER_1	1.45732e-05	0.000385993	-0.726621	-2.50245	0	321
ABSCISIC_ACID_MEDIATED_SIGNALING_PATHWAY	1.54662e-05	0.000385993	-0.560852	-1.85013	0	208
ALKENE_BIOSYNTHETIC_PROCESS	1.68503e-05	0.000385993	-0.638187	-1.9213	0	100
AUXIN_BIOSYNTHETIC_PROCESS	3.36134e-05	0.000385993	-0.650733	-1.96482	1	102
CELLULAR_ALKENE_METABOLIC_PROCESS	1.68503e-05	0.000385993	-0.638187	-1.9213	0	100
CELLULAR_MODIFIED_AMINO_ACID_BIOSYNTHETIC_PROCESS	1.4073e-05	0.000385993	-0.523473	-1.83994	0	406
CELLULAR_RESPONSE_TO_ABSCISIC_ACID_STIMULUS	1.532e-05	0.000385993	-0.539668	-1.79138	0	219
CELLULAR_RESPONSE_TO_JASMONIC_ACID_STIMULUS	1.53144e-05	0.000385993	-0.591125	-1.9643	0	222
CELLULAR_RESPONSE_TO_SALICYLIC_ACID_STIMULUS	2.98343e-05	0.000385993	-0.504009	-1.70865	1	272
CELL_DEATH	1.4079e-05	0.000385993	-0.477479	-1.67768	0	404
DEATH	1.4079e-05	0.000385993	-0.477479	-1.67768	0	404
DEFENSE_RESPONSE_TO_FUNGUS	1.49745e-05	0.000385993	-0.534046	-1.80584	0	265
ETHYLENE_BIOSYNTHETIC_PROCESS	1.68776e-05	0.000385993	-0.640627	-1.92285	0	98
ETHYLENE_METABOLIC_PROCESS	1.68776e-05	0.000385993	-0.640627	-1.92285	0	98
HOST_PROGRAMMED_CELL_DEATH_INDUCED_BY_SYMBIONT	1.45054e-05	0.000385993	-0.511725	-1.76763	0	332
INDOLE-CONTAINING_COMPOUND_BIOSYNTHETIC_PROCESS	3.33879e-05	0.000385993	-0.630038	-1.9208	1	110
INDOLE-CONTAINING_COMPOUND_METABOLIC_PROCESS	1.65287e-05	0.000385993	-0.636873	-1.96175	0	118
INDOLEACETIC_ACID_BIOSYNTHETIC_PROCESS	1.70785e-05	0.000385993	-0.661577	-1.95502	0	88
INDOLEACETIC_ACID_METABOLIC_PROCESS	3.41198e-05	0.000385993	-0.661217	-1.95704	1	89
INTRACELLULAR_SIGNAL_TRANSDUCTION	1.60997e-05	0.000385993	-0.60942	-1.93545	0	150
JASMONIC_ACID_BIOSYNTHETIC_PROCESS	1.67191e-05	0.000385993	-0.693668	-2.10773	0	107
JASMONIC_ACID_MEDIATED_SIGNALING_PATHWAY	1.53144e-05	0.000385993	-0.591125	-1.9643	0	222
JASMONIC_ACID_METABOLIC_PROCESS	1.64439e-05	0.000385993	-0.658427	-2.04289	0	125
NEGATIVE_REGULATION_OF_DEFENSE_RESPONSE	1.53344e-05	0.000385993	-0.549661	-1.8255	0	221
NEGATIVE_REGULATION_OF_RESPONSE_TO_STIMULUS	2.97491e-05	0.000385993	-0.504058	-1.71195	1	277
OXYLIPIN_BIOSYNTHETIC_PROCESS	1.66939e-05	0.000385993	-0.694939	-2.11867	0	110
OXYLIPIN_METABOLIC_PROCESS	1.63503e-05	0.000385993	-0.653097	-2.0377	0	130
PLANT-TYPE_HYPERSENSITIVE_RESPONSE	1.44923e-05	0.000385993	-0.515326	-1.78004	0	331
PROGRAMMED_CELL_DEATH	1.42984e-05	0.000385993	-0.49163	-1.71346	0	367
PROTEIN_TARGETING_TO_MEMBRANE	1.45605e-05	0.000385993	-0.518724	-1.7871	0	322
REGULATION_OF_CELLULAR_RESPONSE_TO_STRESS	1.46069e-05	0.000385993	-0.524925	-1.80553	0	317
REGULATION_OF_CELL_DEATH	1.45037e-05	0.000385993	-0.514062	-1.77602	0	333
REGULATION_OF_DEFENSE_RESPONSE	1.39309e-05	0.000385993	-0.492099	-1.73947	0	435
REGULATION_OF_IMMUNE_RESPONSE	1.44117e-05	0.000385993	-0.506468	-1.75594	0	345
REGULATION_OF_IMMUNE_SYSTEM_PROCESS	1.44117e-05	0.000385993	-0.506468	-1.75594	0	345
REGULATION_OF_INNATE_IMMUNE_RESPONSE	1.44498e-05	0.000385993	-0.511288	-1.77058	0	341
REGULATION_OF_PLANT-TYPE_HYPERSENSITIVE_RESPONSE	1.46617e-05	0.000385993	-0.524914	-1.80118	0	309
REGULATION_OF_PROGRAMMED_CELL_DEATH	1.45241e-05	0.000385993	-0.515306	-1.77801	0	327
REGULATION_OF_RESPONSE_TO_STRESS	1.38535e-05	0.000385993	-0.491157	-1.74038	0	448
RESPONSE_TO_CHITIN	1.44923e-05	0.000385993	-0.625897	-2.16198	0	331
RESPONSE_TO_ETHYLENE_STIMULUS	2.96934e-05	0.000385993	-0.496982	-1.69051	1	282
RESPONSE_TO_FUNGUS	1.41709e-05	0.000385993	-0.548144	-1.91994	0	389
RESPONSE_TO_JASMONIC_ACID_STIMULUS	1.42629e-05	0.000385993	-0.575103	-2.00698	0	372
RESPONSE_TO_SALICYLIC_ACID_STIMULUS	2.85996e-05	0.000385993	-0.46915	-1.63482	1	366
RESPONSE_TO_WOUNDING	1.48869e-05	0.000385993	-0.612309	-2.07839	0	275
SALICYLIC_ACID_MEDIATED_SIGNALING_PATHWAY	2.98343e-05	0.000385993	-0.504009	-1.70865	1	272
CELLULAR_BIOGENIC_AMINE_CATABOLIC_PROCESS	5.04202e-05	0.000502575	-0.628722	-1.89836	2	102
DEFENSE_RESPONSE_BY_CALLOSE_DEPOSITION	5.35992e-05	0.000531812	-0.724671	-1.99872	2	57
AUXIN_METABOLIC_PROCESS	6.61989e-05	0.000653827	-0.609759	-1.87599	3	117
GLUCOSINOLATE_METABOLIC_PROCESS	7.99297e-05	0.000761621	-0.55023	-1.76156	4	160
GLYCOSINOLATE_METABOLIC_PROCESS	7.99297e-05	0.000761621	-0.55023	-1.76156	4	160
S-GLYCOSIDE_METABOLIC_PROCESS	7.99297e-05	0.000761621	-0.55023	-1.76156	4	160
CELLULAR_MODIFIED_AMINO_ACID_CATABOLIC_PROCESS	8.23316e-05	0.000779904	-0.583197	-1.80726	4	124
FATTY_ACID_BIOSYNTHETIC_PROCESS	9.14411e-05	0.000848872	-0.505662	-1.6873	5	232
MAPK_CASCADE	9.5709e-05	0.00088093	-0.549978	-1.76342	5	162
CELLULAR_BIOGENIC_AMINE_METABOLIC_PROCESS	9.68335e-05	0.000887504	-0.557864	-1.76371	5	144
TRANS-ZEATIN_BIOSYNTHESIS	0.000100247	0.000914909	-0.864423	-1.92322	4	18
CELLULAR_HORMONE_METABOLIC_PROCESS	0.000113817	0.00103007	-0.563954	-1.77127	6	137
PHENYLPROPANOID_METABOLIC_PROCESS	0.000175346	0.00152933	-0.463735	-1.59467	11	316
KEGG_GLUCOSINOLATE_BIOSYNTHESIS	0.000202606	0.00175294	-0.872832	-1.9004	9	16
INTRACELLULAR_PROTEIN_KINASE_CASCADE	0.000205976	0.00177501	-0.533915	-1.72466	12	173
GLUCOSINOLATE_BIOSYNTHETIC_PROCESS	0.000260552	0.0021267	-0.550365	-1.72645	15	136
GLYCOSINOLATE_BIOSYNTHETIC_PROCESS	0.000260552	0.0021267	-0.550365	-1.72645	15	136
S-GLYCOSIDE_BIOSYNTHETIC_PROCESS	0.000260552	0.0021267	-0.550365	-1.72645	15	136
PHENYLPROPANOID_BIOSYNTHETIC_PROCESS	0.000271628	0.00218413	-0.485294	-1.63095	17	248
GLYCOSIDE_METABOLIC_PROCESS	0.000278233	0.00222895	-0.50247	-1.65836	17	209
246-TRINITROTOLUENE_DEGRADATION	0.000299771	0.00235784	-0.748313	-1.89573	15	35
AROMATIC_COMPOUND_CATABOLIC_PROCESS	0.000324492	0.0025067	-0.605071	-1.78804	18	88
SYSTEMIC_ACQUIRED_RESISTANCE,_SALICYLIC_ACID_MEDIATED_SIGNALING_PATHWAY	0.000375323	0.00286863	-0.508835	-1.66221	23	191
AROMATIC_AMINO_ACID_FAMILY_CATABOLIC_PROCESS	0.000453887	0.00339708	-0.634651	-1.81118	25	70
ELECTRON_CARRIER_ACTIVITY	0.000505223	0.00374402	-0.465494	-1.58233	33	280
TERPENE_SYNTHASE_ACTIVITY	0.000549618	0.00402991	-0.861728	-1.85297	26	15
NEUTRAL_AMINO_ACID_TRANSPORT	0.000603265	0.0044008	-0.650554	-1.81352	33	61
GLYCOSIDE_BIOSYNTHETIC_PROCESS	0.000635455	0.00458183	-0.511092	-1.64481	39	167
INDOLALKYLAMINE_METABOLIC_PROCESS	0.000637601	0.00458183	-0.607751	-1.76733	36	79
TRYPTOPHAN_METABOLIC_PROCESS	0.000637601	0.00458183	-0.607751	-1.76733	36	79
POSITIVE_REGULATION_OF_FLAVONOID_BIOSYNTHETIC_PROCESS	0.000661387	0.00472411	-0.582744	-1.73863	38	94
RESPONSE_TO_OZONE	0.000685845	0.0048165	-0.762232	-1.8738	35	30
METHIONINE_METABOLIC_PROCESS	0.000718391	0.0049964	-0.497412	-1.62667	45	193
OXYGEN_BINDING	0.000814779	0.00564861	-0.558865	-1.71045	48	113
INDOLE-CONTAINING_COMPOUND_CATABOLIC_PROCESS	0.000879245	0.00607606	-0.629813	-1.77919	49	66
DETECTION_OF_BIOTIC_STIMULUS	0.000896088	0.00615314	-0.600019	-1.74484	51	79
REGULATION_OF_MULTI-ORGANISM_PROCESS	0.000953792	0.00648759	-0.580559	-1.72314	55	91
ENDOPLASMIC_RETICULUM_UNFOLDED_PROTEIN_RESPONSE	0.00134282	0.00869198	-0.50341	-1.61166	83	160
RESPIRATORY_BURST	0.00135021	0.00869198	-0.562487	-1.68831	79	98
RESPIRATORY_BURST_INVOLVED_IN_DEFENSE_RESPONSE	0.00135021	0.00869198	-0.562487	-1.68831	79	98
ER-NUCLEUS_SIGNALING_PATHWAY	0.001398	0.00894032	-0.499424	-1.60726	87	167
REGULATION_OF_FLAVONOID_BIOSYNTHETIC_PROCESS	0.00153057	0.00970857	-0.557621	-1.68172	90	101
NODULIN-LIKE_PROTEIN_FAMILY	0.00157723	0.00997528	-0.677486	-1.78778	85	44
CELLULAR_RESPONSE_TO_UNFOLDED_PROTEIN	0.0015964	0.0100087	-0.49904	-1.59891	99	161
RESPONSE_TO_UNFOLDED_PROTEIN	0.0015964	0.0100087	-0.49904	-1.59891	99	161
POLYSACCHARIDE_LOCALIZATION	0.00173319	0.0107727	-0.577016	-1.69315	100	84
CALLOSE_LOCALIZATION	0.00178516	0.0109696	-0.578472	-1.69486	103	83
INDOLALKYLAMINE_CATABOLIC_PROCESS	0.00178146	0.0109696	-0.617969	-1.73677	100	64
TRYPTOPHAN_CATABOLIC_PROCESS	0.00178146	0.0109696	-0.617969	-1.73677	100	64
SALICYLIC_ACID_METABOLIC_PROCESS	0.00184168	0.011253	-0.4928	-1.58723	115	168
PROLINE_TRANSPORT	0.00188938	0.0114796	-0.633785	-1.75337	105	58
REGULATION_OF_OXYGEN_AND_REACTIVE_OXYGEN_SPECIES_METABOLIC_PROCESS	0.00189784	0.0114987	-0.513506	-1.61582	116	139
RESPONSE_TO_INSECT	0.00205335	0.012303	-0.617178	-1.72543	115	62
WILSON_NMF_CLUSTER_5	0.00206711	0.0123512	-0.444957	-1.50317	137	262
REGULATION_OF_SECONDARY_METABOLIC_PROCESS	0.00219712	0.0128442	-0.522005	-1.62491	133	128
REGULATION_OF_HYDROGEN_PEROXIDE_METABOLIC_PROCESS	0.00230602	0.0134445	-0.511322	-1.60748	141	138
SULFUR_AMINO_ACID_METABOLIC_PROCESS	0.00232753	0.0135335	-0.409302	-1.43265	163	385
SALICYLIC_ACID_BIOSYNTHETIC_PROCESS	0.00234671	0.0136084	-0.491849	-1.57587	146	161
CELLULAR_RESPONSE_TO_BIOTIC_STIMULUS	0.00239736	0.0138649	-0.487563	-1.57036	150	168
RESPONSE_TO_IRON_ION	0.00255754	0.0145196	-0.657974	-1.74983	139	46
CELLULAR_RESPONSE_TO_PROTEIN_STIMULUS	0.00306895	0.0169773	-0.484627	-1.55835	192	166
OXIDOREDUCTASE_ACTIVITY,_ACTING_ON_PAIRED_DONORS,_WITH_INCORPORATION_OR_REDUCTION_OF_MOLECULAR_OXYGEN	0.00329365	0.0181739	-0.441763	-1.48386	217	247
FLAVONOID_BIOSYNTHETIC_PROCESS	0.00361859	0.0196658	-0.479378	-1.54482	227	169
HORMONE_BIOSYNTHETIC_PROCESS	0.00377168	0.0203954	-0.446478	-1.48732	246	228
FOLATE_POLYGLUTAMYLATION_I	0.00383957	0.0207107	-0.780675	-1.75571	192	19
ANTHER_DEVELOPMENT	0.00386245	0.0207823	-0.609364	-1.69021	216	59
FLAVONOL_BIOSYNTHESIS	0.00394898	0.0211951	-0.773237	-1.75752	199	20
PHENYLPROPANOID_BIOSYNTHESIS	0.00432114	0.0229647	-0.713951	-1.74397	225	29
RESPONSE_TO_WATER_DEPRIVATION	0.00434776	0.0229932	-0.414115	-1.42756	298	324
CARBON-OXYGEN_LYASE_ACTIVITY,_ACTING_ON_PHOSPHATES	0.00449608	0.0236619	-0.774712	-1.7423	225	19
RESPONSE_TO_WATER_STIMULUS	0.004557	0.0239242	-0.411942	-1.42196	313	329
CARBON-SULFUR_LYASE_ACTIVITY	0.00482838	0.0252265	-0.685065	-1.72611	256	34
HEAT_ACCLIMATION	0.00565613	0.0290599	-0.569775	-1.62603	323	70
CELLULAR_RESPONSE_TO_ETHYLENE_STIMULUS	0.00569763	0.0292037	-0.50827	-1.56162	343	116
AMINE_TRANSPORT	0.00580871	0.0295629	-0.438564	-1.46015	379	227
ASPARTATE_FAMILY_AMINO_ACID_METABOLIC_PROCESS	0.00591571	0.0299944	-0.437952	-1.45812	386	227
FLAVONOID_METABOLIC_PROCESS	0.00715569	0.0348598	-0.450191	-1.47152	457	192
SYSTEMIC_ACQUIRED_RESISTANCE	0.00748471	0.0361371	-0.399066	-1.38444	519	347
AP2-EREBP_TRANSCRIPTION_FACTOR_FAMILY	0.00785226	0.0377432	-0.515525	-1.55201	465	100
POLYAMINE_CATABOLIC_PROCESS	0.00814417	0.0385467	-0.649938	-1.67008	436	38
CELLULAR_RESPONSE_TO_METAL_ION	0.00874452	0.0408518	-0.683899	-1.68123	458	30
MEMBRANE_LIPID_BIOSYNTHETIC_PROCESS	0.00945487	0.043886	-0.487356	-1.51387	575	126

## Sheet: KEGG_up
ID	Description	GeneRatio	BgRatio	pvalue	p.adjust	qvalue	geneID	Count
ath03030	DNA replication	6/64	48/5127	2.4290783116828464e-5	0.0012874115051919085	0.0011506160423760852	ATRPA70D/ATPCNA1/ATRPA32B/MCM7/EMB2813	6
ath03430	Mismatch repair	4/64	37/5127	0.0010709026354477054	0.02837891983936419	0.025363483471129867	ATRPA70D/ATPCNA1/ATRPA32B	4
ath00040	Pentose and glucuronate interconversions	6/64	107/5127	0.0020162689202627287	0.035620750924641544	0.03183582505677993	ATPME2/PMR6/PLL19	6
ath03440	Homologous recombination	4/64	64/5127	0.008014379777983771	0.09967363947407404	0.08908269665011584	ATRPA70D/CHR40/ATRPA32B	4
ath03420	Nucleotide excision repair	4/64	67/5127	0.009403173535290004	0.09967363947407404	0.08908269665011584	ATRPA70D/ATPCNA1/ATRPA32B	4
ath00630	Glyoxylate and dicarboxylate metabolism	4/64	78/5127	0.015808081711698053	0.13963805511999947	0.12480064509235306	ATGLN1;1/CAT1/mMDH1/GLN1;5	4
ath00520	Amino sugar and nucleotide sugar metabolism	5/64	132/5127	0.0237754289893582	0.1800139623479978	0.16088636158212316	APL3/ATCSLD5/ATBXL4/APL4/FRK1	5
ath00196	Photosynthesis - antenna proteins	2/64	22/5127	0.030181983185683253	0.19995563860515156	0.1787091109678614	CAB4/CP24	2

## Sheet: KEGG_down
ID	Description	GeneRatio	BgRatio	pvalue	p.adjust	qvalue	geneID	Count
ath00966	Glucosinolate biosynthesis	11/184	26/5127	4.5678422211090566e-10	3.24316797698743e-8	2.6926227829695492e-8	ATBCAT-2/GSM1/IMS2/ATIMD1/BUS1/ATSOT16/ALF1/BCAT4/ATLEUD1/ATSOT18/CYP83A1	11
ath00592	alpha-Linolenic acid metabolism	9/184	43/5127	1.593200606789548e-5	5.655862154102895e-4	4.6957491568534043e-4	ATLOX6/AOC3/ATOPR1/ATLOX4/AOS/ATLOX3/OPCL1/SDP1	9
ath00940	Phenylpropanoid biosynthesis	18/184	176/5127	4.923095093419709e-5	0.0011651325054426644	9.673450008122936e-4	ATCCR2/BGLU40/ATPAL2/ATC4H/ATCAD6/Prx47/AtBBE-like/MAGL12/ATPAL1/PRX17/MAGL8/4CL5/CYP84A4/MAGL5/AtPRX25	18
ath01210	2-Oxocarboxylic acid metabolism	10/184	74/5127	2.7050005115511326e-4	0.00480137590800326	0.003986316543338511	ATBCAT-2/GSM1/IMS2/ATIMD1/BUS1/ATSOT16/ALF1/BCAT4/ATLEUD1/CYP83A1	10
ath00920	Sulfur metabolism	7/184	42/5127	6.35777371299682e-4	0.009028038672455484	0.007495480587954145	APS1/AKN2/ATSERAT3;1/APR3/ATCYSD2/SIR/APS3	7
ath00480	Glutathione metabolism	11/184	103/5127	0.0010550420758804	0.012484664564584734	0.01036532565777235	ATGSTU21/ATGSTU11/ATGSTF7/ATGSTU18/ATGSTU13/ATGSTF4/AtGGCT2;1/ATGSTF11/ATGSTU24/ATGSTU22/G6PD5	11
ath04075	Plant hormone signal transduction	21/184	289/5127	0.0014226957377206442	0.014430199625452247	0.011980595686068582	GH3.5/SNRK2-7/SAUR30/AtJAZ1/JAS1/IAA18/JAZ6/ABI5/JAI3/ATERF-2/SAUR34/ARF9/AtAUX1/SAUR35/ARR11/JAZ9/IAA2/SAUR32/ATMYC2/LAX3/IAA19	21
ath00908	Zeatin biosynthesis	5/184	32/5127	0.0051600399823255715	0.04579535484313945	0.038021347238188424	ATIPT5/ATIPT3/AtUGT85A2/ATIPT7/ATCKX1	5
ath00941	Flavonoid biosynthesis	4/184	25/5127	0.011246875226457996	0.0887253490087242	0.07366374417329213	ATC4H/ATFLS1/A11	4
ath00910	Nitrogen metabolism	5/184	43/5127	0.017968211698303323	0.12196745304270283	0.10126282239275551	ACA7/ATBCA3/ATBCA4/GDH2/GDH3	5
ath00906	Carotenoid biosynthesis	4/184	29/5127	0.01889636596436241	0.12196745304270283	0.10126282239275551	ATBG1/AtD27/ATCCD8/PSY	4
ath00450	Selenocompound metabolism	3/184	18/5127	0.02494053031240397	0.14756480434839017	0.12251488574514231	APS1/APS3/ATMS2	3
ath00290	Valine, leucine and isoleucine biosynthesis	3/184	21/5127	0.03759046587346524	0.20530177515507939	0.1704506954586278	ATBCAT-2/ATIMD1/ATLEUD1	3
ath00130	Ubiquinone and other terpenoid-quinone biosynthesis	4/184	39/5127	0.04969840694596345	0.23523912621089366	0.1953060202788739	ATC4H/ATICS1/FQR1/4CL5	4
ath04712	Circadian rhythm - plant	4/184	39/5127	0.04969840694596345	0.23523912621089366	0.1953060202788739	AtCCA1/AT-PHH1/CDF1/LHY	4
